# Supplementary material for: Designing meaningful continuous representations of T cell receptor sequences with deep generative models
Source: Nat Commun. 2024 May 20;15:4271. doi: 10.1038/s41467-024-48198-0 (PMC11106309; doi:10.1038/s41467-024-48198-0)
Supplement: Supplementary file 4 — Source Data [file 41467_2024_48198_MOESM4_ESM.xlsx]

## Sheet: Supfig8bc
n	time_tcrvalid_pre-embedded_distance	time_tcrvalid_only-embedding_distance	time_tcrvalid_incl-embed_distance	time_tcrvalid_pre-embedded_cluster	time_tcrvalid_only-embedding_cluster	time_tcrvalid_incl-embed_cluster
10	5.05447e-06	0.036016	0.036021	0.000460672	0.036016	0.0364767
100	0.000276852	0.0416174	0.0418942	0.000967216	0.0416174	0.0425846
1000	0.00713048	0.106939	0.114069	0.00951262	0.106939	0.116451
3000	0.0746469	0.252126	0.326773	0.0657056	0.252126	0.317832
10000	0.988921	0.733937	1.72286	1.08549	0.733937	1.81943
30000	6.20626	2.12174	8.328	11.3326	2.12174	13.4543
100000	79.3339	7.67411	87.008	117.94	7.67411	125.614

## Sheet: fig2b
Distance_CDR2_AE	Distance_CDR3_AE	Distance_CDR2_TCRVALID_B1_C2	Distance_CDR3_TCRVALID_B1_C2
0.436909	0.995235	0.864995	1.00018
0.552368	1.05483	0.861079	1.00148
0.780077	1.22643	0.849725	1.00388
1.09977	1.50776	0.851327	1.00729
1.47729	1.81273	0.869473	1.00918
1.8737	2.138	0.892624	1.01022
2.26992	2.47082	0.927465	1.01353
2.6561	2.69073	0.967151	1.01783
3.02706	2.92325	1.00361	1.02329
3.3809	3.19599	1.03533	1.02805
3.76866	3.37749	1.0625	1.02944
4.13222	3.49336	1.06744	1.03123
4.49706	3.59486	1.06976	1.02504
4.92739	3.7068	1.08218	1.01284
5.33375	3.82913	1.10048	0.999141
5.81512	3.96397	1.12057	0.985578
6.34803	4.08617	1.2913	0.975553
6.87662	4.22079	1.66503	0.957819
7.37115	4.38506	2.23423	0.942397
7.87007	4.56629	2.88116	0.942417
8.38982	4.78185	3.70592	0.954445
8.93197	4.98229	4.81636	0.981257
9.42019	5.18143	6.32859	1.00473
9.81879	5.38846	8.34391	1.02756
10.2108	5.58838	10.8458	1.0474
10.6052	5.76078	13.3188	1.067
11.0863	5.97505	15.5903	1.08518
11.5368	6.05729	17.4398	1.08341
11.9561	6.1321	15.3729	1.08483
12.3736	6.17778	13.2059	1.0756
12.7348	6.29327	11.1421	1.07159
13.1287	6.41496	9.29937	1.073
13.5074	6.53978	7.78729	1.07772
13.8832	6.65923	6.4343	1.0778
14.4212	6.75642	5.4468	1.07563
15.0679	6.82202	4.54167	1.08677
15.8227	6.82805	3.66452	1.07628
16.565	6.81496	3.0882	1.05671
17.2926	6.79956	2.76852	1.05012
17.957	6.77913	2.49984	1.0315
18.5238	6.77576	2.26689	1.0201
19.0968	6.77692	2.11231	1.01444
19.7377	6.76421	2.08903	1.01736
20.427	6.75673	1.99835	1.02736
21.0024	6.75793	1.94082	1.03776
21.511	6.75513	1.81909	1.0489
21.936	6.74913	1.72364	1.06246
21.6001	6.75148	1.67334	1.0701
21.237	6.74607	1.59678	1.06787
20.8135	6.73347	1.51231	1.06287
20.2657	6.6914	1.46447	1.05563
19.6292	6.63792	1.43756	1.04861
19.0104	6.59132	1.41764	1.04308
18.4052	6.54241	1.36716	1.02272
17.8817	6.4945	1.35478	1.00171
17.3594	6.45	1.36673	0.982225
16.7396	6.40973	1.39493	0.965711
16.021	6.37229	1.44056	0.954349
15.3546	6.33025	1.46251	0.970873
14.6916	6.28582	1.4568	1.00396
13.9889	6.21444	1.45768	1.03884
13.2807	6.14131	1.46432	1.07242
12.5572	6.06579	1.44196	1.10319
11.9198	5.98825	1.48223	1.14154
11.3677	5.91073	1.57126	1.17366
10.8223	5.83004	1.67441	1.19778
10.3701	5.74474	1.78253	1.21223
9.91698	5.65201	2.10855	1.21377
9.55782	5.62004	2.46422	1.19974
9.26781	5.60949	2.86733	1.18095
9.03323	5.58054	3.43531	1.16606
8.81766	5.65607	4.20868	1.15895
8.64447	5.72703	5.27433	1.16582
8.49774	5.78167	6.48916	1.1795
8.35493	5.81183	7.75214	1.18476
8.19188	5.77951	9.08574	1.18001
8.0645	5.69615	10.5581	1.17029
7.94017	5.59413	10.0096	1.14867
7.82552	5.48709	8.24177	1.12711
7.66554	5.37091	6.46678	1.10731
7.4496	5.24543	4.84221	1.07964
7.24805	5.11185	3.71001	1.05294
7.04253	4.97365	2.7757	1.03583
6.6785	4.84382	2.06179	1.02664
6.2553	4.56164	1.62807	1.01701
5.79905	4.19659	1.36225	1.00675
5.32582	3.8519	1.16129	0.999004
4.87362	3.48659	0.982912	0.997251
4.41573	3.14785	0.885185	0.996501
4.04011	2.82554	0.821193	0.998482
3.64223	2.58145	0.795835	0.997784
3.20891	2.38369	0.790247	0.990521
2.75139	2.19107	0.802848	0.985335
2.31535	1.87946	0.825664	0.983295
1.90409	1.59354	0.859328	0.980149
1.49031	1.36098	0.863102	0.98716
1.09633	1.15888	0.855601	0.994325
0.756067	1.0085	0.845909	0.999104
0.476612	0.921439	0.824147	0.999725
0.409707	1.00476	0.818531	0.999821

## Sheet: fig2d
CDR2	CDR3	CDR3_norm	model
6.66502	2.51167	2.78529	0_0
7.05869	3.96322	3.70789	0_0
6.63712	4.26835	3.21123	0_0
3.81072	2.83428	3.33936	0_0
11.8205	6.38091	1.2387	0_0
3.09895	1.40387	0.967992	0_0
9.08224	3.90954	1.30033	0_0
11.9447	7.29689	1.48043	0_0
10.7054	4.64393	3.81028	0_0
10.7054	4.64393	3.81028	0_0
6.37131	10.3959	1.67153	0_0
9.62348	12.9692	2.27305	0_0
7.3712	10.862	1.37632	0_0
6.28074	14.5431	2.30861	0_0
8.80696	13.9327	2.12327	0_0
6.19779	10.7664	1.46162	0_0
9.53399	14.9451	2.09578	0_0
7.91565	13.7775	1.58767	0_0
7.88286	9.06452	1.10067	0_0
8.98392	13.4421	1.97954	0_0
6.28452	8.78114	1.01218	0_0
4.82223	8.67881	1.08842	0_0
10.3257	10.505	1.4591	0_0
8.2585	11.9856	1.79708	0_0
13.1729	10.3758	1.06499	0_0
7.66542	12.6385	1.24874	0_0
12.0235	9.60324	0.992762	0_0
10.2764	12.7539	1.34535	0_0
10.2461	9.29094	1.03021	0_0
7.62232	10.6651	1.25994	0_0
7.18496	6.88246	1.04278	0_0
12.0545	9.37854	1.09726	0_0
9.89702	9.10587	1.54356	0_0
8.27777	7.55427	1.22189	0_0
8.96069	8.34263	1.07657	0_0
9.30935	8.85365	0.910957	0_0
14.0574	8.63876	1.17595	0_0
8.15407	9.46349	1.56239	0_0
5.78737	8.00078	1.04037	0_0
10.2735	8.93555	1.3876	0_0
5.91449	2.1443	1.40335	0_0
8.09181	1.77087	1.98362	0_0
11.5404	4.69123	1.10102	0_0
8.29059	3.92495	6.09775	0_0
7.42796	5.15355	8.19055	0_0
4.92254	0.807769	1.34158	0_0
7.69116	5.25493	3.32008	0_0
8.21424	3.16322	5.41307	0_0
9.20201	2.40997	1.38709	0_0
8.05399	3.61881	6.06777	0_0
10.583	5.24142	2.67395	0_0
2.75773	0.632201	1.01758	0_0
8.915	2.91562	4.30989	0_0
5.65155	2.93212	1.24542	0_0
3.81779	3.33544	4.62105	0_0
9.05709	5.09436	4.96193	0_0
3.72343	1.2633	1.67259	0_0
8.72223	4.97703	2.57248	0_0
3.39971	1.13452	1.70691	0_0
5.54926	2.55716	4.11714	0_0
6.62506	10.9034	1.58931	0_0
5.38701	8.53097	1.19674	0_0
10.8324	11.0812	1.18352	0_0
8.34896	11.3186	1.46949	0_0
9.58292	10.3883	1.54771	0_0
9.53294	9.61423	1.43402	0_0
8.1739	11.5037	1.35683	0_0
10.6414	11.7383	1.55565	0_0
9.19733	8.30758	1.00593	0_0
6.48177	10.8065	1.34039	0_0
6.71241	5.233	3.67254	0_0
7.81654	6.23362	3.49297	0_0
12.2124	7.26242	1.14917	0_0
6.89543	6.16911	2.83566	0_0
8.51858	6.81231	2.3093	0_0
4.10344	1.63806	1.14692	0_0
5.52806	6.59667	4.8578	0_0
4.14687	3.01583	2.09049	0_0
8.09222	6.50095	1.63585	0_0
6.83189	3.6069	1.89193	0_0
8.23289	3.89092	1.93205	0_0
9.01387	3.70694	5.79903	0_0
8.52555	3.47484	3.29888	0_0
7.32673	3.15571	5.11986	0_0
10.3839	4.40344	0.980893	0_0
11.3812	4.36046	2.67795	0_0
7.32042	3.77481	5.93502	0_0
8.59372	4.16059	4.56107	0_0
11.7195	5.48415	1.35465	0_0
8.31037	3.77106	2.39161	0_0
4.4104	2.41745	0.900487	0_0
9.8501	11.4495	1.79767	0_0
13.8816	13.1255	0.860247	0_0
9.32102	6.10787	2.23679	0_0
10.5527	15.0526	1.83582	0_0
8.82513	13.8653	2.66788	0_0
7.66432	12.4384	1.14665	0_0
7.48242	10.3109	5.06833	0_0
7.70873	5.82372	2.13725	0_0
4.89613	10.2029	4.29211	0_0
3.77448	1.03877	1.12425	0_0
11.4005	2.61508	1.48421	0_0
9.28361	3.94842	2.44718	0_0
10.4993	5.18526	1.11248	0_0
8.23084	3.83963	1.89593	0_0
11.0177	3.7101	2.55527	0_0
8.78203	3.80834	4.65787	0_0
7.47005	4.4199	5.23701	0_0
9.9755	3.99581	3.08353	0_0
6.2313	1.33805	1.71158	0_0
10.2584	5.30468	0.920644	0_0
9.64827	6.38695	1.87851	0_0
8.70841	5.25141	2.2201	0_0
12.1811	4.70377	0.844209	0_0
13.2875	5.46587	0.964237	0_0
7.09172	4.15539	1.33605	0_0
7.18914	7.17133	2.92503	0_0
8.26039	7.77399	1.89565	0_0
8.48419	3.94451	1.3303	0_0
12.0014	5.23239	0.907907	0_0
4.31681	3.34666	1.65768	0_0
9.70833	8.49826	4.92341	0_0
8.75588	10.3377	3.63514	0_0
4.77564	3.71786	1.83863	0_0
7.52772	7.93012	3.56773	0_0
6.37874	7.17298	4.03541	0_0
5.14321	6.48073	1.27651	0_0
10.6571	10.2862	1.49503	0_0
5.1742	4.12047	2.01662	0_0
7.06548	7.42479	3.84881	0_0
8.33384	12.7243	1.49925	0_0
8.89817	14.7795	1.85039	0_0
10.6436	10.6955	1.82177	0_0
12.5447	13.2225	1.69234	0_0
6.80674	10.7683	1.63721	0_0
10.4848	12.4324	1.10202	0_0
11.6724	14.9191	1.5118	0_0
7.86806	10.8195	1.46749	0_0
5.72864	8.50726	1.22709	0_0
11.4359	12.292	1.44255	0_0
10.5109	6.9561	2.46022	0_0
9.82257	3.65756	1.03808	0_0
7.46269	4.66788	1.62481	0_0
4.40188	4.48865	1.48943	0_0
8.27392	6.56603	2.52327	0_0
9.59678	4.41152	0.982428	0_0
8.22899	2.4417	0.991181	0_0
10.3533	9.16259	1.65751	0_0
7.94405	7.67169	3.01504	0_0
7.10462	8.78656	3.41102	0_0
9.14671	3.28037	1.55565	0_0
6.43509	2.4802	1.32529	0_0
6.52651	3.32482	5.71567	0_0
7.19583	3.21096	5.17773	0_0
3.87678	0.995643	1.0076	0_0
10.7648	4.1087	0.979911	0_0
14.2465	7.41387	1.28117	0_0
5.39731	3.06096	4.65511	0_0
9.81151	4.78542	6.73661	0_0
7.96592	5.09976	7.14254	0_0
9.55223	6.06403	3.13466	0_0
14.5446	5.63388	1.14508	0_0
7.17585	2.44244	1.73639	0_0
9.89093	4.72852	2.43206	0_0
10.1547	6.03209	1.27413	0_0
9.01606	3.95562	3.37963	0_0
15.5077	9.48933	1.76122	0_0
13.771	8.40852	1.33072	0_0
7.54795	3.48912	1.74323	0_0
8.46682	4.60338	3.94627	0_0
6.84541	3.10587	3.62383	0_0
5.89865	3.85787	2.85112	0_0
7.12401	3.92992	1.4648	0_0
13.2668	4.16649	1.06576	0_0
8.14472	4.66892	5.00497	0_0
8.29498	3.65688	4.15547	0_0
8.82627	5.25403	5.98815	0_0
8.68574	4.63424	3.69642	0_0
10.0473	4.84632	1.16222	0_0
12.0908	4.5521	3.6598	0_0
7.57807	10.7509	1.90974	0_0
7.72611	11.7423	3.01673	0_0
13.1886	11.8423	1.02301	0_0
5.85187	10.6717	1.70891	0_0
7.11446	10.1414	1.66984	0_0
9.39009	11.1315	2.04975	0_0
9.67204	12.6396	1.98825	0_0
9.22411	11.1902	2.21736	0_0
9.54553	13.8624	1.50269	0_0
7.50527	9.84127	1.19554	0_0
7.85761	4.52492	3.20704	0_0
12.0297	8.1418	3.22761	0_0
9.71195	7.7847	1.18927	0_0
5.48129	5.4129	1.54068	0_0
9.08597	7.43617	2.09458	0_0
2.719	1.28752	0.886437	0_0
12.7942	9.19359	1.35664	0_0
5.79403	6.53733	1.95684	0_0
7.26541	7.13565	6.85968	0_0
8.98965	5.95197	6.6954	0_0
6.99251	2.92016	3.66629	0_0
5.37515	3.16312	3.85402	0_0
5.60954	1.78104	2.14919	0_0
8.55555	1.8038	2.07942	0_0
5.75916	2.82912	1.55387	0_0
10.0964	3.22209	2.9684	0_0
7.35067	3.29889	3.28091	0_0
6.28898	1.20695	1.48903	0_0
6.65325	2.57306	1.6812	0_0
14.2202	5.54603	1.44696	0_0
9.68042	18.7574	1.32844	0_0
7.9591	14.6311	1.45455	0_0
8.15496	18.7162	1.68067	0_0
6.71149	15.5263	1.36645	0_0
12.0547	18.05	1.24064	0_0
6.09749	14.1048	1.21588	0_0
13.5378	15.3132	1.09145	0_0
8.11023	14.3905	1.61945	0_0
7.34794	17.2635	1.10422	0_0
6.76326	18.4561	1.46469	0_0
9.71597	6.34783	1.25153	0_0
6.53244	5.19276	1.17896	0_0
8.95375	5.86216	1.58822	0_0
7.81485	5.30206	1.4882	0_0
7.60354	5.93511	1.53684	0_0
7.62187	6.56182	1.79929	0_0
6.59793	5.84623	1.63477	0_0
7.08259	7.59204	1.80125	0_0
9.27467	5.59508	1.52938	0_0
9.03013	6.53595	1.77909	0_0
7.40691	7.6507	1.1504	0_0
8.47966	10.6979	1.53068	0_0
5.97719	8.9555	1.20458	0_0
6.33184	6.5946	1.01203	0_0
8.20667	10.5605	1.29947	0_0
7.06369	10.5307	2.05619	0_0
8.20152	10.0995	1.88539	0_0
8.51326	10.416	1.79939	0_0
7.69091	8.56761	1.07353	0_0
5.33601	7.56555	1.24787	0_0
10.3859	15.3951	1.6899	0_0
10.2432	18.0924	1.375	0_0
9.57096	13.5897	0.938917	0_0
10.9388	17.8109	1.34525	0_0
10.0021	17.117	1.24549	0_0
9.7128	14.3538	1.27847	0_0
8.24637	14.0769	1.28221	0_0
8.62271	14.1604	1.46704	0_0
4.37567	14.2958	1.07054	0_0
5.76615	10.6135	0.917717	0_0
6.29163	6.15738	1.21567	0_0
10.5098	7.06995	0.961396	0_0
9.50138	6.33103	1.35409	0_0
9.47555	8.42934	1.8314	0_0
8.05707	6.98616	1.56295	0_0
3.24691	4.54656	0.976275	0_0
8.76014	7.58472	1.49847	0_0
10.9701	7.20144	1.27133	0_0
12.4443	7.23883	1.44641	0_0
9.07599	8.63321	1.18719	0_0
8.7698	11.8193	1.91347	0_0
5.13639	9.63469	1.17679	0_0
6.87954	10.1755	1.27223	0_0
8.99936	12.6611	1.22538	0_0
9.8316	11.8975	1.99658	0_0
6.62749	9.49661	1.22769	0_0
9.10026	10.9129	1.41001	0_0
8.51581	9.44875	1.42675	0_0
11.0228	12.0592	1.09399	0_0
5.46597	10.2334	1.01548	0_0
13.1046	9.75701	1.11334	0_0
5.87345	9.85346	1.55462	0_0
9.18537	12.0037	1.2504	0_0
6.94776	9.38113	1.23292	0_0
8.37265	10.1615	1.43244	0_0
9.9069	10.4761	1.45939	0_0
7.56218	10.3246	1.66344	0_0
6.25969	9.10622	1.44841	0_0
13.5689	10.879	0.924889	0_0
7.71602	8.15724	1.14831	0_0
5.66472	2.86342	1.28146	0_0
7.82913	3.44327	3.07945	0_0
9.24907	3.61469	4.66973	0_0
9.74464	2.92415	1.65528	0_0
9.31237	2.93607	2.60176	0_0
8.60753	2.36502	2.46918	0_0
10.1454	3.00766	3.40302	0_0
7.00988	2.47967	2.38162	0_0
9.52473	3.03151	1.85937	0_0
6.78179	2.76895	1.25271	0_0
11.9867	5.12093	3.23636	0_0
6.69158	4.35473	4.18563	0_0
5.11483	3.41223	3.88817	0_0
9.30787	3.86327	4.23503	0_0
11.1349	5.3421	1.18659	0_0
9.73537	3.70998	3.54535	0_0
7.93771	4.09113	1.73437	0_0
4.4488	2.89398	2.48478	0_0
11.4081	4.84116	2.44715	0_0
8.91231	5.28661	4.15761	0_0
5.4468	4.86524	7.81843	0_0
8.26508	4.62948	5.60764	0_0
7.11001	2.24095	3.55192	0_0
12.8949	5.04749	0.937249	0_0
6.56762	2.04492	3.17516	0_0
6.49415	2.73338	4.04464	0_0
10.0235	3.57915	2.69458	0_0
10.4189	2.42047	1.73406	0_0
5.67	2.65459	4.09377	0_0
9.44918	3.86276	2.84449	0_0
3.09138	7.42356	0.979838	10_1
5.25237	7.42731	0.981209	10_1
7.08899	6.77568	0.992234	10_1
2.31424	7.43584	0.985009	10_1
4.21869	6.95861	0.969426	10_1
1.93736	7.70447	1.00968	10_1
4.6353	7.27508	1.07211	10_1
4.78088	7.36372	1.00916	10_1
6.50155	7.61377	1.02019	10_1
6.50155	7.61377	1.02019	10_1
3.84686	16.0441	0.996045	10_1
7.49174	16.2441	1.03687	10_1
4.54712	15.8105	1.01718	10_1
2.76543	16.1606	1.00257	10_1
5.98371	16.1258	0.988242	10_1
3.73918	16.5834	0.980507	10_1
5.09522	15.891	1.00742	10_1
4.34785	16.1833	1.00715	10_1
4.18709	15.937	0.999962	10_1
4.75176	16.3662	0.972248	10_1
3.32009	11.9166	0.997803	10_1
4.06661	11.666	1.00924	10_1
4.46615	12.353	0.964102	10_1
6.42017	11.1526	0.977128	10_1
6.5695	11.9929	0.927163	10_1
2.6382	11.3827	0.941217	10_1
2.0342	11.4444	0.995909	10_1
5.71628	11.4349	0.981287	10_1
7.86264	11.6848	0.961967	10_1
4.84938	13.4872	1.05763	10_1
2.4884	11.8065	0.884329	10_1
5.39563	11.5362	0.984285	10_1
6.11075	11.8437	0.89665	10_1
3.29112	12.8903	0.98789	10_1
6.09105	11.7581	0.946081	10_1
6.30518	12.8669	0.971387	10_1
4.859	11.7428	1.06611	10_1
4.27599	11.5884	0.995944	10_1
2.77871	12.7986	1.01	10_1
3.45481	11.4178	0.985375	10_1
4.3225	6.92823	0.965078	10_1
4.64786	6.78222	0.985528	10_1
2.17249	6.79919	0.986883	10_1
4.14402	7.05289	0.887462	10_1
5.57001	6.15581	0.95151	10_1
2.11832	7.23548	0.992936	10_1
7.28388	6.9159	0.823918	10_1
6.18725	4.74369	0.991367	10_1
4.56021	6.08842	1.03721	10_1
2.64773	6.73609	0.914363	10_1
6.87101	7.28619	0.761527	10_1
1.73782	5.74771	0.999837	10_1
4.05391	6.06795	0.947565	10_1
2.21894	6.82086	0.764444	10_1
1.77471	6.16152	0.979913	10_1
4.52522	6.25252	1.01775	10_1
2.66303	6.65317	0.971755	10_1
3.97672	7.89774	0.831216	10_1
1.48388	5.06164	0.994582	10_1
2.34938	5.663	1.01495	10_1
4.65151	13.259	0.961017	10_1
2.27536	13.3286	1.00481	10_1
4.23752	12.9439	1.00086	10_1
3.93069	14.7362	0.995134	10_1
5.31125	13.8648	0.992446	10_1
4.2386	13.3397	0.995626	10_1
6.90103	13.6182	1.00668	10_1
7.65785	13.3347	0.996045	10_1
2.94178	13.0447	1.00872	10_1
3.8218	13.6541	0.956003	10_1
3.77769	6.25012	0.998822	10_1
7.27671	6.23064	0.942451	10_1
3.98546	5.98716	1.03362	10_1
3.09678	8.23611	0.997591	10_1
3.67463	7.28632	0.81126	10_1
0.728808	6.50219	0.987365	10_1
2.8716	6.72209	0.992384	10_1
3.5166	6.1195	0.985115	10_1
6.7236	6.28018	0.956925	10_1
3.83605	6.17854	0.902313	10_1
3.97875	5.95054	0.993825	10_1
3.60871	4.92127	0.964498	10_1
6.78774	4.94186	0.981134	10_1
1.99701	4.99869	0.978611	10_1
7.61564	4.61795	0.961898	10_1
6.34751	4.80617	0.936717	10_1
2.85599	4.8661	0.979593	10_1
6.10982	5.18445	1.01492	10_1
2.76849	2.98176	0.906528	10_1
7.47273	5.54274	0.962324	10_1
2.65611	15.3095	0.988264	10_1
4.61003	16.4102	1.02521	10_1
8.36549	15.5319	0.99716	10_1
5.22822	15.3846	1.02317	10_1
2.36668	15.6405	0.997115	10_1
4.1974	16.0729	0.994246	10_1
3.93507	15.6445	0.961175	10_1
3.15144	15.8679	1.0536	10_1
2.7524	16.8103	1.00424	10_1
1.8101	15.9811	0.992591	10_1
4.25045	4.3429	0.904982	10_1
7.77993	5.78457	0.964997	10_1
6.43298	7.48945	0.797488	10_1
2.19851	6.0764	0.969584	10_1
3.53382	5.71759	1.05584	10_1
5.05094	6.45232	0.977984	10_1
2.85656	5.34455	1.11704	10_1
3.64816	6.54712	1.16612	10_1
5.54396	6.53858	0.85439	10_1
2.25568	5.28643	0.976365	10_1
2.54711	6.72998	0.969747	10_1
4.64227	7.22763	1.0279	10_1
4.85682	6.86339	1.05323	10_1
4.09387	6.80353	0.947837	10_1
3.98381	7.59113	0.997439	10_1
4.8224	7.05012	0.876309	10_1
2.91676	7.61049	0.925162	10_1
3.82999	8.88036	0.817284	10_1
2.33359	7.06632	0.9998	10_1
4.88558	7.46224	1.00887	10_1
3.20928	8.73093	1.01176	10_1
5.25551	10.0461	0.963298	10_1
3.76142	11.5011	0.839865	10_1
1.95777	8.57716	0.950738	10_1
5.76347	10.1025	1.00136	10_1
4.37777	10.4923	1.00191	10_1
4.68978	12.9646	0.952615	10_1
2.51785	9.40784	1.00716	10_1
2.95804	11.0275	0.978468	10_1
2.919	9.795	1.02137	10_1
4.82364	16.7742	1.01803	10_1
4.27952	17.099	1.09694	10_1
2.5519	17.377	0.996032	10_1
3.80605	17.3795	0.985431	10_1
3.52133	18.2836	0.937456	10_1
5.22373	18.3048	0.951176	10_1
5.44185	17.1792	0.982547	10_1
8.18752	17.8544	1.00802	10_1
2.36536	18.7284	1.00023	10_1
6.01946	17.99	0.970655	10_1
6.30848	9.25948	0.952932	10_1
2.41538	9.36695	1.0063	10_1
2.49176	8.37284	0.968116	10_1
2.73425	9.58713	0.967595	10_1
1.96104	8.94099	0.97532	10_1
5.50213	9.17771	0.993726	10_1
5.27932	9.15541	0.963481	10_1
6.05325	8.84657	0.982285	10_1
7.30507	8.46193	0.981646	10_1
6.51527	8.17333	0.971462	10_1
3.81113	2.87547	0.932046	10_1
4.6118	3.61856	1.02708	10_1
2.52011	3.56147	0.874729	10_1
2.99326	2.90006	0.975837	10_1
3.15634	3.62996	0.871594	10_1
3.7979	2.84424	1.01071	10_1
5.88623	3.89614	0.898679	10_1
2.8895	3.14923	0.959815	10_1
4.74568	3.82753	0.90036	10_1
4.38961	3.35658	0.912872	10_1
3.5765	5.85556	1.0426	10_1
4.01281	6.14598	1.05902	10_1
5.29075	6.74821	0.958992	10_1
3.33618	6.06915	1.05062	10_1
4.06261	5.0979	1.0099	10_1
3.65533	6.07615	0.916154	10_1
4.50701	6.66231	0.919317	10_1
8.71867	6.27112	1.06057	10_1
3.58759	4.88385	0.959658	10_1
3.58564	6.56018	0.99662	10_1
2.00827	6.37781	0.981145	10_1
5.0969	9.03085	0.804559	10_1
5.48814	8.92049	0.779551	10_1
4.53847	8.31237	0.991725	10_1
3.66375	7.03659	0.981166	10_1
2.94688	5.79198	0.882537	10_1
3.39038	5.63814	0.839899	10_1
3.94722	5.72411	0.997293	10_1
3.78089	6.71556	0.892208	10_1
3.51096	6.35357	0.943031	10_1
4.94295	14.0957	0.993139	10_1
8.1727	14.1631	1.02004	10_1
4.95633	14.7111	1.0031	10_1
4.35284	14.3235	1.01065	10_1
6.20629	13.1213	1.19466	10_1
4.00921	14.6084	1.02616	10_1
3.93661	14.0971	0.979236	10_1
3.47302	13.9912	1.0064	10_1
2.21109	14.4821	1.01089	10_1
2.54129	14.4759	0.993098	10_1
3.37499	4.91751	1.01775	10_1
3.99225	6.14735	0.69222	10_1
1.60948	5.70128	1.01489	10_1
2.13372	4.95636	0.999381	10_1
9.70105	7.32038	0.81145	10_1
2.88609	5.1868	1.00164	10_1
5.05069	5.32933	0.990277	10_1
3.01271	4.94576	0.965058	10_1
8.07288	5.58714	1.00523	10_1
3.84305	5.90852	0.960552	10_1
2.88706	3.36293	0.821503	10_1
2.88258	3.57961	0.90308	10_1
2.37831	3.23019	0.877265	10_1
4.02433	4.61338	0.778192	10_1
2.47959	3.97901	0.989627	10_1
3.36754	3.19065	0.824716	10_1
3.62254	3.46635	0.939	10_1
2.19696	3.52031	0.887425	10_1
3.17098	2.65445	0.979487	10_1
5.66565	4.00087	0.953984	10_1
3.49717	23.9717	0.976162	10_1
3.90138	21.3993	0.984994	10_1
4.33746	23.4828	1.00238	10_1
2.31949	22.9219	0.996088	10_1
5.90495	23.6342	1.01815	10_1
2.25459	24.5184	1.00142	10_1
4.12935	22.9153	0.993834	10_1
3.77551	22.7135	1.00592	10_1
2.72561	24.2871	0.976463	10_1
2.42559	24.3229	0.970535	10_1
5.66101	11.5986	0.972896	10_1
4.53448	11.7497	1.00475	10_1
6.15117	11.4234	0.914504	10_1
3.60949	11.9133	0.955719	10_1
4.99278	12.9498	0.920362	10_1
4.69663	11.9851	1.02158	10_1
5.094	10.7232	0.879585	10_1
6.55283	10.0075	0.990598	10_1
7.01303	10.6677	1.03504	10_1
3.96913	11.5618	0.992757	10_1
1.93358	11.5052	0.949882	10_1
2.39723	10.5112	0.995438	10_1
3.04002	10.0888	0.969937	10_1
2.89073	12.3006	1.00556	10_1
3.69211	10.8268	0.924568	10_1
3.61773	11.0192	0.948601	10_1
3.03289	10.5177	0.989429	10_1
3.69385	10.512	0.900889	10_1
5.76657	10.4574	1.00592	10_1
2.70773	10.9231	1.00967	10_1
2.72893	21.2081	1.00373	10_1
8.08071	21.8335	1.00949	10_1
4.20235	22.0203	1.02348	10_1
3.85887	21.3931	0.989405	10_1
5.08678	21.9161	0.997998	10_1
4.30444	21.3385	0.977507	10_1
2.82472	22.2384	0.997376	10_1
4.82823	21.6562	0.999511	10_1
4.34358	21.3189	1.02877	10_1
2.06333	21.137	0.997115	10_1
2.98968	10.5474	0.995491	10_1
4.98783	10.9119	0.993636	10_1
6.30494	11.3099	1.03087	10_1
4.4443	11.2841	1.02872	10_1
3.96807	11.5509	0.976868	10_1
2.79371	11.4774	0.99132	10_1
5.02037	11.1279	0.919026	10_1
8.60029	10.6784	0.978616	10_1
6.19844	10.56	0.984381	10_1
2.04081	10.4648	1.05003	10_1
3.5236	16.4818	0.985204	10_1
2.14223	18.4632	0.993811	10_1
8.05211	16.2497	0.970793	10_1
6.70478	17.5974	1.00444	10_1
3.51604	17.4873	0.955593	10_1
3.21729	17.1488	0.987086	10_1
5.44521	17.353	0.995012	10_1
2.35488	16.2771	0.998145	10_1
2.47735	17.4106	1.01548	10_1
2.42241	16.9385	0.999695	10_1
5.13863	11.332	1.01662	10_1
4.99413	11.9067	0.979434	10_1
6.17297	9.77184	0.990072	10_1
2.71034	11.8956	0.956695	10_1
4.87524	12.4525	0.992673	10_1
5.35955	11.0513	1.00973	10_1
3.6009	11.7491	0.897165	10_1
3.2455	11.2388	0.990022	10_1
8.27708	11.274	1.0083	10_1
3.10008	11.128	0.999359	10_1
2.42016	4.66414	0.736587	10_1
2.80343	6.78412	0.91427	10_1
2.59728	5.10472	1.01914	10_1
6.03513	6.16409	0.932799	10_1
3.76506	3.72704	0.970538	10_1
7.64395	4.8645	0.899553	10_1
5.08148	6.15716	0.937693	10_1
4.74252	6.52582	1.04509	10_1
6.26046	3.83321	0.921356	10_1
2.61788	4.51675	0.715687	10_1
5.60244	5.36054	0.9312	10_1
2.65466	5.61748	0.998571	10_1
2.4249	4.7151	1.04336	10_1
3.1746	5.23132	0.978419	10_1
2.26106	6.05222	0.99401	10_1
5.59363	5.88545	1.114	10_1
3.10494	5.74459	0.703132	10_1
2.58329	4.77739	0.963644	10_1
7.41775	5.10939	0.943897	10_1
4.25772	5.40309	0.862624	10_1
4.23898	4.69896	0.908474	10_1
4.82559	6.18904	1.00999	10_1
4.6634	4.84609	0.918734	10_1
5.66251	6.60882	0.995005	10_1
1.59873	5.57822	0.826031	10_1
1.68601	4.30666	0.958911	10_1
3.7637	5.64001	0.781527	10_1
5.90126	6.60986	0.930217	10_1
3.13389	5.03755	0.967468	10_1
3.35147	5.16964	0.79712	10_1
5.58512	7.20406	4.08379	1_10
8.84211	10.48	6.92478	1_10
6.36567	5.42293	3.4464	1_10
3.04177	1.31718	0.966241	1_10
12.9742	12.9734	1.864	1_10
3.39434	3.09416	0.966588	1_10
7.36951	7.63614	0.970791	1_10
12.3823	10.3065	1.61123	1_10
9.52034	8.10644	4.21297	1_10
9.52034	8.10644	4.21297	1_10
7.15967	15.1326	1.63892	1_10
7.66626	17.3255	2.43855	1_10
6.32762	16.6231	1.45833	1_10
4.23708	13.6026	1.62163	1_10
11.0153	17.1942	1.88458	1_10
5.61865	10.1265	1.17919	1_10
9.60842	17.2087	1.51238	1_10
7.18554	9.75047	0.987145	1_10
5.42281	17.5479	1.48647	1_10
7.56838	18.3972	1.80012	1_10
6.2517	11.5347	1.50521	1_10
3.10567	9.91745	1.19979	1_10
8.06286	15.0265	1.87872	1_10
7.37269	12.8386	1.307	1_10
11.5749	14.2796	1.202	1_10
5.90772	11.1335	0.881893	1_10
8.24618	11.9545	1.02887	1_10
10.6667	12.9956	1.31715	1_10
6.7537	7.65518	0.961949	1_10
7.68752	11.8704	1.24321	1_10
7.14268	9.01599	1.23694	1_10
8.72071	15.3377	1.81518	1_10
9.4559	13.3762	1.72185	1_10
6.32032	11.8716	1.61444	1_10
10.196	16.4292	2.07927	1_10
7.99715	11.8183	1.3598	1_10
10.6648	12.7926	1.25568	1_10
9.91462	12.6013	1.70823	1_10
3.71663	11.0992	0.961993	1_10
7.20872	12.3742	1.5659	1_10
6.33396	1.2491	1.25123	1_10
7.15273	6.23468	6.8926	1_10
8.3178	8.15348	1.06255	1_10
7.69328	6.28014	11.4149	1_10
8.46178	9.34751	13.3141	1_10
4.64959	0.714458	1.09426	1_10
8.68627	9.94105	10.1739	1_10
6.73974	6.46426	9.34056	1_10
7.67375	9.96003	3.95448	1_10
10.0222	9.53711	15.3176	1_10
7.07159	12.2547	4.89784	1_10
4.18404	1.00203	1.57188	1_10
6.05635	6.91959	10.7483	1_10
4.96217	3.15584	1.3181	1_10
2.73542	6.86006	9.44272	1_10
5.2054	9.11661	9.57363	1_10
3.13183	1.00526	1.36921	1_10
7.53319	3.90957	1.57559	1_10
2.26489	5.691	9.32494	1_10
7.46154	8.9071	14.1347	1_10
8.86416	15.0832	1.81749	1_10
4.00613	12.4929	1.52316	1_10
8.40817	17.2387	1.36216	1_10
8.01235	11.0279	1.3873	1_10
8.76048	16.8321	1.8785	1_10
7.03849	10.5484	1.26422	1_10
8.32749	11.9142	1.65389	1_10
7.78485	16.5638	2.02752	1_10
9.10301	14.2821	1.39843	1_10
6.3217	14.8388	1.79775	1_10
6.142	10.5801	12.4648	1_10
9.96358	10.7724	5.57984	1_10
10.8027	7.76842	1.27672	1_10
7.07457	8.67897	6.65778	1_10
8.42161	10.3633	4.82342	1_10
3.1662	7.22611	7.5312	1_10
5.46358	7.91011	9.30773	1_10
4.18012	3.45804	2.93737	1_10
9.21746	11.0156	3.14231	1_10
6.41523	4.30973	2.93882	1_10
6.01778	11.3141	2.97102	1_10
8.611	11.3595	12.3097	1_10
6.8702	11.0474	1.78078	1_10
5.53847	6.56723	8.44666	1_10
12.0919	11.6212	1.90682	1_10
9.86542	8.38914	6.15553	1_10
6.7875	7.28794	9.77213	1_10
8.05218	8.30736	6.38155	1_10
9.136	11.4196	2.51596	1_10
6.50924	6.12489	4.29983	1_10
4.47582	5.81338	1.37039	1_10
9.29306	14.6969	1.59328	1_10
13.8195	19.566	1.2659	1_10
7.30214	16.4956	2.89376	1_10
8.32639	16.3141	1.9087	1_10
9.0674	12.1343	2.56132	1_10
8.04071	14.0045	0.970314	1_10
6.5964	12.3289	4.62371	1_10
5.2053	13.4618	3.2537	1_10
5.83403	10.9618	4.41467	1_10
2.73191	3.92012	4.85498	1_10
8.81385	7.78782	2.86505	1_10
8.12576	10.9752	15.0501	1_10
6.69467	10.0939	1.2743	1_10
9.76992	11.8472	2.57466	1_10
8.28126	6.73652	4.76544	1_10
8.09074	6.58548	12.1848	1_10
4.73614	9.46965	16.5538	1_10
10.1166	8.51165	3.76013	1_10
5.55381	0.72047	1.29129	1_10
5.55967	12.5788	1.36347	1_10
9.41832	11.7443	3.90326	1_10
6.24842	12.8654	8.58079	1_10
9.32036	13.23	1.36801	1_10
12.646	14.5351	1.43635	1_10
5.34147	7.31328	2.46256	1_10
6.12086	7.98621	3.13364	1_10
8.05662	11.122	1.88469	1_10
6.38245	11.4358	2.45695	1_10
7.53365	13.3822	1.3646	1_10
3.97039	2.28471	0.983627	1_10
9.55157	9.82143	5.77985	1_10
8.9425	7.98046	2.45136	1_10
5.70696	6.17515	2.49145	1_10
7.48803	7.42284	3.56436	1_10
6.75394	6.22366	3.97448	1_10
6.99332	7.65261	1.57852	1_10
7.96403	11.2687	1.12439	1_10
6.49606	7.69195	5.25202	1_10
8.75764	8.70992	5.58987	1_10
6.13073	16.6204	1.3916	1_10
9.66435	19.5198	2.02152	1_10
7.27012	16.7843	1.87657	1_10
8.98598	16.3485	1.46428	1_10
7.83147	17.4201	1.95816	1_10
8.14052	20.4698	1.28381	1_10
10.2789	18.1443	1.39533	1_10
6.32427	18.3523	1.78374	1_10
5.62781	10.7845	1.16555	1_10
10.7485	18.1779	1.66552	1_10
8.44606	7.92447	1.93065	1_10
5.82152	7.0902	1.32877	1_10
4.02514	5.55403	1.02822	1_10
2.73419	5.78561	1.11093	1_10
6.17397	8.37293	2.35287	1_10
7.10429	5.35899	1.02999	1_10
4.63989	6.07522	2.69828	1_10
10.7926	11.3759	1.66211	1_10
9.84652	8.59637	2.43912	1_10
6.51068	6.59197	1.57608	1_10
5.39094	1.20704	1.23675	1_10
4.03253	5.73963	2.5103	1_10
8.62503	6.77014	12.6543	1_10
7.52744	7.94369	19.2042	1_10
2.28613	1.18648	1.07281	1_10
11.6813	11.0486	1.74658	1_10
12.1307	9.68488	1.50757	1_10
5.78536	4.52633	8.73482	1_10
7.51815	6.41079	11.2223	1_10
4.12494	4.37901	8.46562	1_10
7.27429	6.71227	3.09079	1_10
9.727	8.58313	1.2744	1_10
9.10044	11.0566	5.32745	1_10
8.79788	9.51199	2.13207	1_10
6.61648	10.1506	1.28531	1_10
7.04364	4.8881	3.98816	1_10
12.8628	12.0006	1.69977	1_10
14.9628	9.50007	1.30838	1_10
7.13135	2.62638	1.19976	1_10
6.47998	8.69893	6.16348	1_10
4.69632	3.99073	5.9077	1_10
5.42112	2.57452	1.99064	1_10
7.62105	10.7359	3.44665	1_10
12.0892	13.2469	2.45111	1_10
6.98614	6.77949	10.1197	1_10
5.36316	10.4439	14.8842	1_10
5.75635	5.29646	5.33295	1_10
7.43588	7.95681	7.27352	1_10
8.97619	12.0084	2.09626	1_10
9.77197	12.0592	2.94894	1_10
5.8121	12.9671	2.09089	1_10
7.77626	13.1104	2.63813	1_10
14.7497	17.1879	1.42381	1_10
6.74179	7.48614	2.02453	1_10
7.85292	7.59089	1.81258	1_10
7.4822	14.4158	2.54201	1_10
9.15867	14.0078	2.33419	1_10
8.59715	13.1821	1.81371	1_10
9.73144	17.6867	1.60453	1_10
4.58513	11.6779	1.04006	1_10
6.95475	5.96454	1.65264	1_10
11.139	10.4393	1.97613	1_10
7.50392	4.67463	0.8895	1_10
3.49783	4.28305	2.60831	1_10
9.07488	3.38325	0.893553	1_10
1.90373	1.36542	0.950917	1_10
12.466	11.4342	2.16523	1_10
7.48968	2.76744	1.00826	1_10
7.57946	5.3963	3.91062	1_10
8.13231	5.98086	6.11544	1_10
6.35281	9.87974	11.1757	1_10
5.36694	4.34846	5.25772	1_10
4.79163	4.13884	5.27718	1_10
8.99427	7.53211	6.33524	1_10
6.99381	5.34983	2.73892	1_10
11.1315	10.1264	3.43318	1_10
5.83788	5.36172	5.98693	1_10
5.49421	0.836086	1.14852	1_10
8.18073	6.78294	1.19215	1_10
11.1176	13.5078	2.59477	1_10
7.98933	15.1717	1.17875	1_10
5.6781	20.3044	1.44107	1_10
7.13476	18.9557	1.37114	1_10
5.01132	15.699	1.06395	1_10
11.5512	19.4232	1.18296	1_10
4.482	11.7404	0.962994	1_10
11.0233	22.9972	1.5016	1_10
6.06196	17.8821	1.84942	1_10
7.40151	17.4335	1.19256	1_10
2.89446	14.1759	1.30059	1_10
5.9501	12.1888	1.99492	1_10
5.47829	9.3032	2.05832	1_10
6.15724	10.0831	2.33726	1_10
6.02433	9.97518	2.20012	1_10
6.28078	10.7367	2.37122	1_10
5.86845	9.46629	2.13371	1_10
8.59031	10.784	2.35771	1_10
9.10793	9.53158	2.10687	1_10
9.11985	9.62033	2.09774	1_10
6.76917	12.6255	2.86988	1_10
4.09853	7.04595	1.07367	1_10
7.7905	13.5192	1.7066	1_10
5.66192	11.948	1.44237	1_10
4.76201	6.86221	0.974724	1_10
6.81701	13.5821	1.96547	1_10
6.34093	10.9724	1.5945	1_10
10.0021	13.7855	2.45783	1_10
7.52959	14.7616	1.99517	1_10
5.388	7.59713	0.969943	1_10
5.52746	11.4478	1.64635	1_10
6.99064	17.8259	1.63098	1_10
7.52037	16.5838	1.1961	1_10
6.90744	15.0094	0.914225	1_10
8.67086	17.2753	1.33883	1_10
8.40042	24.059	1.69141	1_10
8.10268	21.2414	1.53398	1_10
7.54342	19.0227	1.36925	1_10
7.65471	17.6502	1.22727	1_10
2.95851	14.2183	1.01906	1_10
4.45225	17.4005	1.47338	1_10
7.44035	8.80351	0.896162	1_10
9.86841	13.8075	1.60643	1_10
6.39399	11.815	2.24021	1_10
9.34171	11.0797	2.07468	1_10
6.95941	11.0048	2.07734	1_10
2.17406	5.37043	1.09164	1_10
5.6587	12.939	2.81533	1_10
9.02206	11.4001	1.51433	1_10
10.8493	15.2556	2.48656	1_10
9.67556	16.0984	1.98165	1_10
7.34652	14.8953	1.9624	1_10
3.50489	12.4985	1.44378	1_10
8.6523	11.8505	1.2659	1_10
6.91407	16.9587	1.31966	1_10
8.92892	14.1938	1.83069	1_10
8.32713	11.0214	1.28909	1_10
7.99439	12.2752	1.44232	1_10
6.94816	11.0304	1.60674	1_10
8.42702	17.3851	1.34829	1_10
4.48141	12.5529	1.11933	1_10
10.625	13.7796	1.55005	1_10
4.7235	10.1566	1.21757	1_10
7.75988	13.6691	1.30188	1_10
7.96765	16.3146	1.83223	1_10
6.86023	17.111	1.92006	1_10
9.15339	11.1549	1.71625	1_10
10.3645	12.1125	1.76472	1_10
7.68149	10.3738	1.58836	1_10
12.6967	13.2736	1.27843	1_10
3.90914	7.88864	0.997266	1_10
4.89904	2.82647	1.23206	1_10
4.38666	3.5883	3.45244	1_10
7.83627	7.28743	9.88524	1_10
9.85968	7.59716	3.68646	1_10
8.05729	9.68583	2.64017	1_10
5.35771	7.5531	5.76616	1_10
9.63824	10.9857	10.7789	1_10
5.88985	4.47457	4.59844	1_10
6.47198	1.55778	1.30425	1_10
4.69838	2.7477	1.1859	1_10
9.86454	10.3499	4.63281	1_10
7.21507	6.52032	9.15301	1_10
6.25513	6.83165	12.6388	1_10
7.76362	7.29467	12.8979	1_10
8.31324	9.33779	1.57985	1_10
10.4165	10.4631	17.131	1_10
6.34589	3.99602	2.01257	1_10
3.25955	5.05177	4.09501	1_10
9.56381	8.39682	7.90449	1_10
8.16215	6.52985	6.81536	1_10
5.37385	7.30475	12.05	1_10
8.98549	9.6777	10.0287	1_10
6.14872	5.30961	8.24685	1_10
9.13798	9.57653	1.2399	1_10
6.33524	3.86449	6.2044	1_10
4.40025	4.22104	7.76572	1_10
5.81809	2.46007	3.04509	1_10
9.96928	8.20352	3.52321	1_10
4.10171	3.92671	6.82705	1_10
7.47873	7.72412	9.88047	1_10
2.43952	1.1526	0.997819	1_2
3.76905	1.19652	1.06665	1_2
4.66181	1.20314	1.0046	1_2
2.72265	1.07561	0.94635	1_2
4.79663	1.64588	1.12101	1_2
1.84262	1.11159	0.990112	1_2
10.8922	1.41462	0.854009	1_2
8.3068	1.27999	1.05398	1_2
6.45297	1.33581	0.922706	1_2
6.45297	1.33581	0.922706	1_2
4.45815	13.7718	1.09895	1_2
8.61343	11.2449	1.46314	1_2
8.87027	12.0429	1.08601	1_2
4.77937	14.371	1.14746	1_2
5.59407	13.2785	1.40046	1_2
3.13532	13.5574	1.09189	1_2
6.76107	13.0387	1.20968	1_2
9.21294	14.5621	1.00004	1_2
4.89598	14.459	1.00983	1_2
4.92593	13.9441	1.11273	1_2
3.68945	7.8604	1.00357	1_2
3.44025	7.73519	0.998981	1_2
5.01024	7.72643	1.01293	1_2
5.31986	7.68726	0.991017	1_2
6.46374	7.66856	1.01151	1_2
3.32938	7.62579	1.00463	1_2
4.05319	7.83095	1.0088	1_2
6.69958	7.86566	0.940132	1_2
6.80785	8.02617	0.940874	1_2
5.73173	7.5435	1.00041	1_2
3.76184	8.14949	0.92959	1_2
7.8623	7.51839	0.979309	1_2
6.00873	8.219	0.929534	1_2
3.42539	7.36216	1.00716	1_2
5.8555	7.30791	1.00341	1_2
4.76652	8.22595	0.990949	1_2
7.20093	7.52255	1.02089	1_2
4.37293	7.76417	1.07705	1_2
2.58272	7.18091	0.990605	1_2
3.33808	7.19796	1.01472	1_2
5.36924	0.623916	0.952487	1_2
6.52371	0.897724	1.09777	1_2
4.62993	0.774606	1.03862	1_2
2.74082	0.708069	1.06929	1_2
4.50558	0.776028	1.06311	1_2
2.54294	0.616839	1.07533	1_2
7.10787	0.701643	0.976427	1_2
3.91758	0.659329	1.22087	1_2
5.52017	0.586863	1.1824	1_2
5.0326	1.39338	1.9093	1_2
3.60795	1.49707	0.508479	1_2
1.51868	0.85728	1.03948	1_2
5.99773	0.66236	1.05985	1_2
3.6302	0.897773	0.865179	1_2
1.88604	0.812128	0.922465	1_2
5.7939	0.966403	0.957747	1_2
2.239	0.885586	1.05158	1_2
6.17195	1.64049	0.570214	1_2
1.65081	0.68874	1.09544	1_2
2.19735	0.810849	1.11645	1_2
5.69032	7.84836	1.00704	1_2
1.73296	7.85548	0.98909	1_2
5.04978	8.16237	1.00207	1_2
3.35639	8.24272	0.976056	1_2
5.34937	7.97128	1.00642	1_2
4.17513	8.00473	0.996821	1_2
4.42063	8.13619	0.990034	1_2
5.79137	7.93094	0.996893	1_2
4.23156	7.79691	0.990337	1_2
4.33287	8.07629	1.01353	1_2
2.48263	2.36696	1.02118	1_2
7.36764	1.89324	1.08166	1_2
8.61078	2.77256	1.04352	1_2
2.80602	2.97819	0.742908	1_2
5.95959	2.42298	0.596303	1_2
1.08339	2.25383	0.957274	1_2
2.46908	2.25714	0.941414	1_2
2.56082	2.4604	0.980209	1_2
4.49308	2.36279	0.953849	1_2
4.71211	2.34491	1.00923	1_2
5.2698	0.864895	1.11391	1_2
5.10316	1.18913	1.40859	1_2
3.95874	0.623045	1.08415	1_2
2.10069	0.729016	1.0283	1_2
7.25573	0.940511	0.92205	1_2
9.6635	0.816028	1.11782	1_2
3.34011	1.35776	1.56351	1_2
6.90336	0.703782	1.15429	1_2
5.78776	0.752152	1.08022	1_2
4.65407	0.789842	1.04509	1_2
5.8094	3.04741	0.898196	1_2
10.2099	9.47115	1.37911	1_2
4.48691	11.1293	1.007	1_2
5.65354	8.61214	3.53644	1_2
9.38632	10.7516	1.05601	1_2
2.70896	9.48608	1.35712	1_2
7.33458	8.44576	1.07683	1_2
5.54566	4.30987	1.44109	1_2
2.55319	10.8281	0.998328	1_2
1.76596	9.7788	1.27598	1_2
2.19646	0.735589	0.98687	1_2
6.48433	0.894682	0.772769	1_2
5.56591	1.17745	0.726945	1_2
4.21015	0.902558	0.952558	1_2
3.74453	0.643523	1.10105	1_2
4.68759	0.972536	0.80783	1_2
4.53568	1.80873	2.72963	1_2
3.24683	0.708113	1.06339	1_2
3.29132	0.760987	1.05713	1_2
2.1291	0.634543	0.998016	1_2
3.0319	4.41935	0.997261	1_2
6.16723	3.78393	1.81507	1_2
2.86858	3.87329	1.33323	1_2
6.06562	4.20099	1.21325	1_2
6.72043	4.59342	0.947434	1_2
4.84048	4.38393	1.20046	1_2
3.82986	4.4462	1.03417	1_2
5.90821	5.51946	0.835462	1_2
3.24134	2.25177	0.847516	1_2
6.03194	4.81096	0.810206	1_2
4.43179	1.926	0.944193	1_2
3.59419	1.544	1.07359	1_2
3.15775	2.49706	0.893368	1_2
2.62954	1.55729	0.890123	1_2
6.00728	1.73388	0.971386	1_2
2.95784	1.91118	0.97321	1_2
3.0025	2.39699	0.615333	1_2
4.69346	2.16126	1.08471	1_2
1.89611	2.16694	1.08489	1_2
3.09464	1.65201	0.963523	1_2
7.02538	13.0377	1.20153	1_2
4.91123	14.2327	1.15687	1_2
5.03204	13.8305	1.11176	1_2
3.6072	14.0039	1.11437	1_2
2.00859	15.0882	1.0066	1_2
4.4264	14.592	1.09387	1_2
6.41135	15.1212	0.999212	1_2
8.07885	14.5006	1.14056	1_2
4.54414	13.7458	1.14812	1_2
9.06255	14.4324	1.07935	1_2
3.63313	5.57221	1.02548	1_2
4.35702	5.71473	1.0151	1_2
2.7916	5.72783	1.00555	1_2
2.34216	5.65415	1.001	1_2
2.34551	5.63077	1.00785	1_2
6.44112	5.65376	0.964703	1_2
4.28655	5.47164	0.994458	1_2
6.82284	5.59426	0.960835	1_2
6.93538	5.68125	1.04961	1_2
4.05866	5.41868	0.97203	1_2
5.65417	1.93432	3.18134	1_2
4.24112	0.852203	0.736319	1_2
2.49257	0.508703	0.906478	1_2
2.74954	0.566005	1.08848	1_2
3.45099	0.874518	0.91235	1_2
9.11555	0.726218	1.10001	1_2
12.1195	3.07933	1.33025	1_2
2.85717	0.59825	0.974272	1_2
6.73237	0.800901	1.12868	1_2
3.07012	0.630003	1.11782	1_2
7.53939	2.06416	2.11312	1_2
6.98475	0.75891	1.17084	1_2
2.52556	0.524879	1.0818	1_2
7.06769	0.638361	1.14172	1_2
6.10014	0.661613	0.892578	1_2
5.12994	0.775908	0.89318	1_2
11.0156	1.75216	0.687749	1_2
8.51447	0.686773	0.921782	1_2
6.61571	1.30556	1.3641	1_2
8.55538	1.03846	0.994578	1_2
1.89132	0.703934	1.0089	1_2
2.9337	2.74056	1.04117	1_2
4.38932	2.65114	0.740378	1_2
6.12763	0.894709	0.835049	1_2
3.24004	0.931686	1.01872	1_2
5.02963	1.34883	1.65388	1_2
5.86363	1.97679	2.36402	1_2
3.11203	1.11859	0.904003	1_2
5.93329	0.826709	0.988846	1_2
5.24226	1.4841	1.27099	1_2
7.40477	6.31938	1.20437	1_2
3.54741	7.9185	1.14851	1_2
4.88991	8.56844	1.17846	1_2
8.67451	9.1828	0.97253	1_2
9.07059	8.27793	1.25818	1_2
3.71219	7.93658	1.55195	1_2
2.99551	8.43358	1.33695	1_2
7.76979	7.77793	1.12823	1_2
8.77943	9.5832	1.27895	1_2
4.13815	8.08706	1.2805	1_2
4.96878	1.6162	1.02991	1_2
5.52029	1.35056	0.769065	1_2
4.82865	1.25083	0.981109	1_2
2.48317	1.21486	0.987234	1_2
4.46698	2.29563	0.65601	1_2
1.71208	1.15665	0.989325	1_2
6.54635	1.22042	1.04149	1_2
6.43083	1.1476	0.992935	1_2
7.41657	1.30577	0.916724	1_2
2.65314	1.10906	0.925584	1_2
2.9042	0.741197	0.92675	1_2
3.07348	0.795793	0.97828	1_2
2.02452	0.786654	1.0866	1_2
4.64006	0.791681	1.01303	1_2
4.02909	0.764442	1.01201	1_2
5.23519	0.816121	0.843053	1_2
3.93094	0.924441	1.02523	1_2
2.19385	0.769209	0.991633	1_2
2.71401	0.715728	0.995567	1_2
4.01306	0.877492	0.941646	1_2
4.53585	15.4317	1.07285	1_2
6.34963	13.5285	1.11634	1_2
6.55864	14.9539	1.17184	1_2
4.16529	14.856	1.12044	1_2
4.84186	13.7761	0.895668	1_2
2.42812	15.6028	1.00135	1_2
11.8057	15.9874	1.02468	1_2
4.8835	14.19	1.2732	1_2
6.64936	15.606	1.02996	1_2
3.93411	14.6315	1.07432	1_2
4.81976	5.59421	1.00127	1_2
3.58863	5.90331	1.00086	1_2
6.31945	5.73164	0.983924	1_2
3.00607	5.74623	0.982005	1_2
3.35935	6.78843	0.89238	1_2
4.76238	5.7226	1.01262	1_2
2.84339	5.54924	0.984863	1_2
6.95902	5.55522	1.00861	1_2
6.59546	5.87446	1.01643	1_2
5.28456	5.53493	0.99481	1_2
2.9253	8.30893	0.999169	1_2
4.39993	8.04354	0.974406	1_2
4.44603	7.96848	0.97922	1_2
2.65596	8.19756	1.00003	1_2
4.50554	8.03591	0.983703	1_2
3.9729	8.37288	0.885679	1_2
3.55761	8.10017	0.977042	1_2
4.1617	8.11957	1.00367	1_2
6.50492	7.99044	1.00529	1_2
2.20786	7.91521	0.987884	1_2
4.30507	16.8529	1.043	1_2
8.2881	16.8506	1.00081	1_2
8.22265	14.6285	0.97196	1_2
4.67181	16.6207	0.945433	1_2
6.24665	17.2436	1.00207	1_2
5.61638	17.1371	0.970028	1_2
3.6894	17.2472	1.01411	1_2
4.89875	17.3442	0.975057	1_2
5.03759	17.4899	0.978249	1_2
2.38805	17.4728	1.00366	1_2
2.20954	5.39904	1.06252	1_2
6.84509	5.852	0.844935	1_2
4.78365	5.82963	1.02945	1_2
4.97192	6.46026	1.1768	1_2
4.36056	5.5162	1.0229	1_2
2.53243	5.52812	1.0825	1_2
6.33495	5.385	1.07227	1_2
8.05876	5.33669	0.965959	1_2
8.98604	5.98181	0.988926	1_2
7.2646	6.40961	1.03181	1_2
3.34194	11.2202	1.13697	1_2
1.93054	10.79	1.01765	1_2
5.19039	11.2155	0.962195	1_2
3.85441	10.873	1.06885	1_2
5.37576	10.8728	0.984473	1_2
5.02467	11.5496	0.993542	1_2
5.37252	11.0071	1.02356	1_2
1.96487	10.8377	1.08229	1_2
4.27723	10.0983	1.02399	1_2
2.45118	10.6931	0.999262	1_2
8.69624	7.84465	1.00468	1_2
3.11776	8.00932	1.01481	1_2
5.58872	7.94605	0.960981	1_2
2.34133	7.70572	0.990137	1_2
3.8563	7.77556	1.0023	1_2
7.18249	7.75795	0.9749	1_2
5.50359	8.65945	0.924634	1_2
3.19384	7.768	0.999154	1_2
8.98728	8.06426	1.00433	1_2
3.78155	7.54482	0.974348	1_2
4.0289	0.778922	0.838892	1_2
2.36576	1.79584	0.769867	1_2
3.51752	0.714679	1.00612	1_2
9.72347	1.07171	1.03768	1_2
2.95826	0.883717	0.886185	1_2
6.0898	0.948022	0.863005	1_2
6.22668	0.830285	0.917574	1_2
3.52145	1.34265	1.33615	1_2
4.84571	1.93137	2.26848	1_2
6.71931	0.914412	0.942344	1_2
6.64986	2.2153	1.8465	1_2
2.52695	0.67729	1.0883	1_2
2.7269	0.71196	1.04172	1_2
3.38987	0.652502	1.00849	1_2
5.03238	0.785341	0.975211	1_2
6.31883	0.793074	1.11959	1_2
4.9124	0.794291	0.8575	1_2
2.35006	0.940976	1.02283	1_2
9.46242	0.879709	1.16867	1_2
6.81303	2.43813	0.962116	1_2
4.91234	0.717232	1.0556	1_2
5.57501	1.39266	1.43228	1_2
5.07154	1.0315	1.3684	1_2
7.9437	0.768981	0.909224	1_2
2.49714	0.778943	0.961161	1_2
4.26899	0.737998	1.09677	1_2
4.21654	1.05349	0.698815	1_2
9.34589	1.26962	1.03044	1_2
4.20769	0.806537	1.14595	1_2
5.28458	1.03319	0.718909	1_2
4.38442	0.90413	1.06893	1_5
7.15204	5.08374	6.03814	1_5
5.22063	1.22186	1.51416	1_5
4.70355	6.60219	8.16762	1_5
3.24075	3.7104	0.679647	1_5
0.874611	1.75341	0.848318	1_5
12.1019	6.59154	1.16484	1_5
5.73049	5.88883	1.09586	1_5
9.59538	8.40703	6.00466	1_5
9.59538	8.40703	6.00466	1_5
7.27064	13.9851	2.68553	1_5
6.42649	12.2983	1.84959	1_5
7.99056	15.0679	1.57271	1_5
5.47898	5.7165	1.18226	1_5
6.03511	9.70011	1.40062	1_5
5.18658	8.3937	1.47215	1_5
8.10185	14.9355	2.03145	1_5
10.2863	13.9059	2.24496	1_5
4.17623	6.99551	1.02797	1_5
8.78239	15.7431	2.51886	1_5
7.11079	6.10503	1.01667	1_5
2.55126	7.39681	1.01731	1_5
6.38094	7.75546	0.919776	1_5
8.35519	8.66834	1.37375	1_5
5.33555	7.75997	0.943324	1_5
4.74334	11.0725	1.25073	1_5
4.66114	8.61659	1.08264	1_5
8.05998	10.3082	1.10159	1_5
8.99601	15.2894	1.78899	1_5
5.75924	7.55724	1.07775	1_5
5.37076	10.7562	1.50159	1_5
7.24744	7.32137	0.984878	1_5
7.87706	10.1793	1.55661	1_5
7.25432	10.631	1.50069	1_5
4.90653	11.6294	1.57189	1_5
9.21845	10.6577	1.29564	1_5
7.15992	10.8421	1.44224	1_5
9.00562	9.048	1.34747	1_5
5.29749	12.6617	1.05948	1_5
8.41276	5.83244	1.02153	1_5
4.47232	6.51112	5.97736	1_5
9.73013	6.95217	5.43639	1_5
5.25073	4.71412	0.819771	1_5
4.97389	1.36936	2.63227	1_5
6.30981	10.2655	15.7923	1_5
3.74022	0.670913	1.29134	1_5
8.72379	7.00126	6.25343	1_5
6.45106	10.7698	17.1146	1_5
5.8822	5.64173	5.73422	1_5
6.99188	6.19247	11.2068	1_5
5.12149	4.40003	1.42822	1_5
3.60675	5.04255	9.39633	1_5
5.73371	2.33198	3.44078	1_5
6.54194	6.71082	4.7223	1_5
2.72106	0.591477	1.08017	1_5
5.28624	7.39441	5.63918	1_5
3.17281	0.742927	1.1905	1_5
7.48117	9.23687	2.99728	1_5
3.05694	0.741462	1.08286	1_5
6.22525	10.0906	17.7517	1_5
8.03635	11.1121	1.51758	1_5
3.65446	7.11539	1.09508	1_5
9.98134	12.8645	1.456	1_5
5.62283	9.64089	1.11138	1_5
8.43548	11.9726	1.55273	1_5
9.83581	13.027	1.78808	1_5
8.31167	10.6196	1.48086	1_5
7.00553	11.869	1.55235	1_5
3.96867	6.09104	1.02974	1_5
5.35394	10.7477	1.36489	1_5
6.77852	6.05576	6.82863	1_5
10.1012	6.07592	3.70189	1_5
7.3417	7.50663	1.48034	1_5
6.86961	3.11483	1.75071	1_5
6.78492	6.73547	1.81762	1_5
2.95421	1.32768	0.912577	1_5
4.75855	0.767924	1.03394	1_5
3.37494	1.08429	1.0911	1_5
5.76703	6.03368	5.66155	1_5
9.66043	11.17	4.31576	1_5
8.42589	6.82474	2.94886	1_5
7.78716	7.28077	11.845	1_5
5.21857	5.92153	5.08968	1_5
4.07222	5.74388	9.03525	1_5
10.2093	10.3572	2.07609	1_5
8.4787	6.05107	5.56301	1_5
5.47552	6.22929	9.68858	1_5
8.5834	7.80669	6.98796	1_5
6.73878	10.964	2.37205	1_5
5.77667	9.8573	9.67375	1_5
5.04186	3.48828	1.08555	1_5
9.64465	7.64193	2.34346	1_5
7.47824	4.82015	0.797358	1_5
8.32927	8.89983	4.18264	1_5
7.04963	12.7815	1.67498	1_5
11.6779	2.55152	0.91413	1_5
7.33273	5.13138	0.738144	1_5
4.21689	9.55892	3.32957	1_5
5.33378	8.96966	3.36338	1_5
4.84501	2.93935	1.05322	1_5
2.5185	0.793106	0.871477	1_5
10.9582	7.35169	5.18392	1_5
9.47394	7.28649	4.16228	1_5
6.48821	5.00435	0.773362	1_5
8.13538	12.9375	1.9006	1_5
8.57993	7.34456	3.89653	1_5
6.87693	11.9047	20.1606	1_5
5.60954	7.21793	10.0136	1_5
5.08836	1.79735	1.06337	1_5
4.26589	11.5519	18.4546	1_5
5.88918	4.93819	1.02006	1_5
8.86013	6.92193	3.52968	1_5
6.03871	5.62515	3.86629	1_5
4.06334	4.98965	0.872135	1_5
8.2408	10.4761	1.62332	1_5
7.73419	8.44556	3.5774	1_5
5.68413	6.95013	4.96557	1_5
6.49008	6.8892	1.48209	1_5
6.14518	4.77117	2.69698	1_5
8.5097	9.34288	1.69155	1_5
3.40753	1.66874	0.993008	1_5
7.1608	6.99451	3.63456	1_5
7.95793	8.51472	3.40719	1_5
6.84859	2.02043	1.08575	1_5
9.17585	8.57148	5.11242	1_5
8.78158	9.13612	5.09158	1_5
2.86147	2.99146	0.714414	1_5
5.68672	5.14497	1.0898	1_5
7.31155	7.60694	3.73781	1_5
5.32172	9.10771	4.12322	1_5
6.20536	13.7982	1.77827	1_5
7.96616	13.048	1.69315	1_5
5.37273	7.77884	1.36857	1_5
8.35912	12.8697	2.01604	1_5
5.57072	8.943	1.60592	1_5
6.67976	15.4451	1.36976	1_5
6.76134	8.58722	0.980741	1_5
6.53519	11.9194	1.75731	1_5
5.91101	12.7839	1.91089	1_5
9.82501	14.5944	2.06026	1_5
11.7781	7.61225	2.79235	1_5
7.71165	4.62523	1.4404	1_5
7.16193	5.10848	1.67141	1_5
4.65863	3.22694	1.0472	1_5
7.83284	4.44857	1.71767	1_5
7.74254	12.0811	2.13206	1_5
6.31707	2.21187	0.865287	1_5
12.6581	4.34983	0.97376	1_5
7.2606	3.12136	1.26668	1_5
9.30048	9.10919	2.78297	1_5
8.76414	3.2627	4.37244	1_5
5.85404	1.13759	0.971239	1_5
6.02382	5.64377	11.1523	1_5
5.75446	6.6267	15.648	1_5
2.93517	0.879779	0.780154	1_5
8.51338	8.90531	2.57015	1_5
10.4425	3.73066	0.967867	1_5
3.82112	2.64651	6.18221	1_5
9.768	7.07492	14.6728	1_5
4.75993	2.64465	5.25774	1_5
9.10472	5.85564	4.68789	1_5
6.91966	5.11806	0.81002	1_5
6.57982	10.862	11.3307	1_5
11.1723	12.1375	1.95654	1_5
7.28895	8.11997	1.45378	1_5
6.08977	1.55278	1.34588	1_5
5.68492	5.0592	0.741926	1_5
10.1085	10.049	1.45751	1_5
6.275	6.72493	5.5001	1_5
7.44846	10.9732	9.15759	1_5
4.60482	1.33655	1.96932	1_5
3.97608	6.98279	5.46235	1_5
6.51364	9.8813	2.66972	1_5
8.93226	8.12161	1.79245	1_5
6.37112	6.12724	9.56696	1_5
8.18807	6.39557	8.56057	1_5
5.51274	6.55206	8.40159	1_5
8.18493	2.2529	2.64603	1_5
7.00502	7.14796	1.64068	1_5
6.54223	7.92661	3.42286	1_5
7.83041	8.03635	2.13044	1_5
9.62101	11.3105	2.38403	1_5
7.40239	10.1115	1.34745	1_5
9.16235	9.85743	1.52928	1_5
7.04644	10.0263	1.82678	1_5
9.30618	4.92619	1.19593	1_5
5.86093	9.13624	2.02939	1_5
7.62746	5.87441	0.858665	1_5
6.27997	7.4267	1.01648	1_5
9.2045	11.8366	1.58192	1_5
7.09894	1.75634	0.861626	1_5
10.3735	8.38799	2.87545	1_5
3.88851	5.9355	1.03141	1_5
3.71397	4.42594	3.10586	1_5
8.08298	7.40302	1.83595	1_5
2.04663	1.18621	1.02417	1_5
9.50105	8.77596	1.44861	1_5
6.19752	6.41489	3.6961	1_5
7.27533	4.31983	4.35029	1_5
5.6877	1.37841	1.14377	1_5
5.43055	4.84838	7.1064	1_5
3.90996	2.4786	4.05925	1_5
4.04206	0.672957	1.09922	1_5
8.62889	2.889	3.91263	1_5
8.75013	6.9939	2.87243	1_5
9.26299	5.32764	4.01283	1_5
7.04864	1.13041	1.53268	1_5
4.9495	5.64473	9.54397	1_5
4.11888	1.01834	0.89485	1_5
7.05834	6.79391	1.55589	1_5
8.13117	18.1221	1.53649	1_5
5.88866	11.9603	1.06823	1_5
7.18467	12.2461	1.20669	1_5
4.21129	16.5474	1.46123	1_5
6.66819	11.1256	1.07634	1_5
6.88363	19.2855	1.79631	1_5
7.087	19.1912	1.76488	1_5
7.12878	16.9588	1.83084	1_5
7.18741	15.1615	1.16853	1_5
6.87432	15.1417	1.35476	1_5
5.80864	9.1798	2.16496	1_5
6.53356	9.7254	1.70932	1_5
7.78939	5.6117	1.34483	1_5
7.57784	4.89654	1.18656	1_5
7.60281	10.3815	2.56126	1_5
4.4123	4.82033	1.25545	1_5
6.36136	8.13343	2.22616	1_5
9.65162	7.79552	1.41868	1_5
5.95519	5.17765	1.21368	1_5
4.50781	8.75435	1.88655	1_5
6.64321	9.99243	1.57275	1_5
7.13825	8.72677	1.03053	1_5
5.64483	7.49018	1.05468	1_5
5.2989	9.76672	1.39045	1_5
5.74757	10.3721	1.22057	1_5
5.95525	6.11294	1.1345	1_5
3.99063	9.29159	1.4701	1_5
7.46388	8.26113	1.36719	1_5
7.0712	10.2401	1.32656	1_5
5.71953	8.91649	1.6509	1_5
12.0483	20.0917	2.10824	1_5
10.6644	16.0273	1.11428	1_5
7.69923	13.3463	0.919852	1_5
6.39188	15.54	1.10109	1_5
12.9472	21.2902	1.24195	1_5
8.54453	19.4069	1.41698	1_5
6.6222	19.1196	1.44669	1_5
8.27005	14.6085	1.13331	1_5
4.26491	14.9024	1.12144	1_5
5.83095	13.0008	1.087	1_5
4.16417	4.86802	0.988197	1_5
7.22146	12.1832	1.44957	1_5
7.33072	9.79481	2.06765	1_5
6.22179	9.84473	2.04641	1_5
5.43547	7.58703	1.77894	1_5
3.39472	4.70332	1.0181	1_5
6.58202	9.35758	2.11064	1_5
7.47171	10.577	2.21894	1_5
10.2442	9.31455	1.87633	1_5
4.43746	7.99255	0.946211	1_5
7.21175	9.83563	1.31061	1_5
3.55504	11.5309	1.44807	1_5
7.15337	13.2461	1.35547	1_5
5.8397	9.78409	1.05632	1_5
8.21708	12.1349	1.14146	1_5
7.18112	11.5343	1.26369	1_5
5.39903	12.6105	1.40725	1_5
4.69967	8.99307	1.16334	1_5
5.06924	10.3505	1.04494	1_5
6.98675	16.0578	1.36947	1_5
6.65381	9.99525	1.56262	1_5
6.43099	6.95201	1.10265	1_5
8.80901	9.4315	1.30112	1_5
5.89577	7.3344	1.17099	1_5
6.84974	9.91178	1.56762	1_5
5.61002	7.66103	1.19131	1_5
7.3695	9.61116	1.52218	1_5
5.40785	9.45062	1.48759	1_5
9.97402	9.19856	1.33436	1_5
4.72561	8.45228	1.14625	1_5
6.71992	4.19701	3.06832	1_5
5.9322	1.68128	1.09757	1_5
7.24514	7.69333	10.1412	1_5
10.7332	2.82077	0.756088	1_5
5.16231	3.16164	1.07665	1_5
8.20767	6.53956	7.4634	1_5
9.02286	6.76501	8.09589	1_5
6.94702	2.62019	2.82999	1_5
7.37487	3.74806	3.65189	1_5
6.49932	3.25869	2.40364	1_5
8.57113	6.23238	5.12844	1_5
4.87801	1.29963	2.15126	1_5
4.11848	4.83828	8.81837	1_5
7.5321	7.39459	10.7764	1_5
6.3027	3.32483	0.779524	1_5
8.39665	5.42953	8.48122	1_5
6.55452	7.00513	5.3223	1_5
3.70191	3.64196	4.39002	1_5
8.53246	4.17071	3.75253	1_5
6.64846	8.24043	7.239	1_5
5.719	4.02229	5.82018	1_5
9.38233	2.64442	3.11796	1_5
6.97919	6.17264	9.23404	1_5
8.23857	8.82847	1.91668	1_5
5.31309	6.26337	9.06153	1_5
5.1784	5.6379	9.15626	1_5
7.82522	4.5719	3.2856	1_5
9.78347	6.228	4.30834	1_5
5.80103	4.22183	6.25128	1_5
9.65633	6.32565	4.61839	1_5

## Sheet: fig3b
method	feature_importances	predicted_feature
PCA	0.0266682	Mean_Physio
PCA	0.0159755	Mean_Physio
PCA	0.0165082	Mean_Physio
PCA	0.021336	Mean_Physio
PCA	0.024327	Mean_Physio
PCA	0.0244401	Mean_Physio
PCA	0.0527101	Mean_Physio
PCA	0.173906	Mean_Physio
PCA	0.208315	Mean_Physio
PCA	0.113648	Mean_Physio
PCA	0.121375	Mean_Physio
PCA	0.0231826	Mean_Physio
PCA	0.0485847	Mean_Physio
PCA	0.0879627	Mean_Physio
PCA	0.020111	Mean_Physio
PCA	0.0209494	Mean_Physio
PCA	0.0415121	j_call
PCA	0.0379674	j_call
PCA	0.0374057	j_call
PCA	0.042044	j_call
PCA	0.0433853	j_call
PCA	0.0521338	j_call
PCA	0.0754252	j_call
PCA	0.0655074	j_call
PCA	0.0453365	j_call
PCA	0.101716	j_call
PCA	0.0681429	j_call
PCA	0.0552177	j_call
PCA	0.133589	j_call
PCA	0.0497956	j_call
PCA	0.116576	j_call
PCA	0.0342448	j_call
PCA	0.163775	new_meta_vcall
PCA	0.235867	new_meta_vcall
PCA	0.0157559	new_meta_vcall
PCA	0.164897	new_meta_vcall
PCA	0.0114965	new_meta_vcall
PCA	0.0307874	new_meta_vcall
PCA	0.0173962	new_meta_vcall
PCA	0.0482151	new_meta_vcall
PCA	0.0497107	new_meta_vcall
PCA	0.0133862	new_meta_vcall
PCA	0.0265012	new_meta_vcall
PCA	0.0952352	new_meta_vcall
PCA	0.0102363	new_meta_vcall
PCA	0.0417248	new_meta_vcall
PCA	0.0135069	new_meta_vcall
PCA	0.0615083	new_meta_vcall
10_1	0.0257211	Mean_Physio
10_1	0.0344548	Mean_Physio
10_1	0.0293047	Mean_Physio
10_1	0.0629846	Mean_Physio
10_1	0.0244389	Mean_Physio
10_1	0.0447226	Mean_Physio
10_1	0.157101	Mean_Physio
10_1	0.0388747	Mean_Physio
10_1	0.0219628	Mean_Physio
10_1	0.022451	Mean_Physio
10_1	0.0238204	Mean_Physio
10_1	0.0254229	Mean_Physio
10_1	0.0725335	Mean_Physio
10_1	0.111267	Mean_Physio
10_1	0.15989	Mean_Physio
10_1	0.14505	Mean_Physio
10_1	0.140128	j_call
10_1	0.178811	j_call
10_1	0.171708	j_call
10_1	0.0302293	j_call
10_1	0.0313995	j_call
10_1	0.0303535	j_call
10_1	0.0305059	j_call
10_1	0.0884553	j_call
10_1	0.0306846	j_call
10_1	0.0307215	j_call
10_1	0.0355653	j_call
10_1	0.0318766	j_call
10_1	0.0575825	j_call
10_1	0.0454683	j_call
10_1	0.0314776	j_call
10_1	0.0350333	j_call
10_1	0.0143516	new_meta_vcall
10_1	0.0160466	new_meta_vcall
10_1	0.0158652	new_meta_vcall
10_1	0.0199372	new_meta_vcall
10_1	0.197327	new_meta_vcall
10_1	0.0148569	new_meta_vcall
10_1	0.0155538	new_meta_vcall
10_1	0.01398	new_meta_vcall
10_1	0.217739	new_meta_vcall
10_1	0.143614	new_meta_vcall
10_1	0.0138691	new_meta_vcall
10_1	0.260159	new_meta_vcall
10_1	0.0141462	new_meta_vcall
10_1	0.013927	new_meta_vcall
10_1	0.0144737	new_meta_vcall
10_1	0.0141541	new_meta_vcall
1_2	0.0273015	Mean_Physio
1_2	0.0673466	Mean_Physio
1_2	0.122236	Mean_Physio
1_2	0.01884	Mean_Physio
1_2	0.0797407	Mean_Physio
1_2	0.173333	Mean_Physio
1_2	0.0301453	Mean_Physio
1_2	0.0399846	Mean_Physio
1_2	0.0140856	Mean_Physio
1_2	0.0500414	Mean_Physio
1_2	0.0141833	Mean_Physio
1_2	0.0129795	Mean_Physio
1_2	0.159263	Mean_Physio
1_2	0.0130533	Mean_Physio
1_2	0.162762	Mean_Physio
1_2	0.0147046	Mean_Physio
1_2	0.0365428	j_call
1_2	0.0174422	j_call
1_2	0.0448201	j_call
1_2	0.166102	j_call
1_2	0.0913024	j_call
1_2	0.0188484	j_call
1_2	0.207793	j_call
1_2	0.127759	j_call
1_2	0.0182413	j_call
1_2	0.0176288	j_call
1_2	0.0177684	j_call
1_2	0.0182627	j_call
1_2	0.0244206	j_call
1_2	0.0176993	j_call
1_2	0.0176089	j_call
1_2	0.157761	j_call
1_2	0.00979569	new_meta_vcall
1_2	0.0271928	new_meta_vcall
1_2	0.00790368	new_meta_vcall
1_2	0.00813289	new_meta_vcall
1_2	0.00787244	new_meta_vcall
1_2	0.0085558	new_meta_vcall
1_2	0.013832	new_meta_vcall
1_2	0.00802373	new_meta_vcall
1_2	0.210758	new_meta_vcall
1_2	0.0255682	new_meta_vcall
1_2	0.222914	new_meta_vcall
1_2	0.201913	new_meta_vcall
1_2	0.00782742	new_meta_vcall
1_2	0.221772	new_meta_vcall
1_2	0.00960452	new_meta_vcall
1_2	0.00833377	new_meta_vcall
1_5	0.019351	Mean_Physio
1_5	0.0448301	Mean_Physio
1_5	0.121214	Mean_Physio
1_5	0.121296	Mean_Physio
1_5	0.0352282	Mean_Physio
1_5	0.0325396	Mean_Physio
1_5	0.102644	Mean_Physio
1_5	0.0248786	Mean_Physio
1_5	0.0263956	Mean_Physio
1_5	0.163377	Mean_Physio
1_5	0.168412	Mean_Physio
1_5	0.0403359	Mean_Physio
1_5	0.0274542	Mean_Physio
1_5	0.0316647	Mean_Physio
1_5	0.0216004	Mean_Physio
1_5	0.0187783	Mean_Physio
1_5	0.0584943	j_call
1_5	0.043071	j_call
1_5	0.0551484	j_call
1_5	0.0685536	j_call
1_5	0.0842089	j_call
1_5	0.0693584	j_call
1_5	0.036498	j_call
1_5	0.0653782	j_call
1_5	0.036673	j_call
1_5	0.0288092	j_call
1_5	0.0482669	j_call
1_5	0.086597	j_call
1_5	0.0337635	j_call
1_5	0.0598777	j_call
1_5	0.10858	j_call
1_5	0.116722	j_call
1_5	0.123569	new_meta_vcall
1_5	0.040667	new_meta_vcall
1_5	0.0224798	new_meta_vcall
1_5	0.0269826	new_meta_vcall
1_5	0.104687	new_meta_vcall
1_5	0.0876904	new_meta_vcall
1_5	0.0215367	new_meta_vcall
1_5	0.114947	new_meta_vcall
1_5	0.125634	new_meta_vcall
1_5	0.0310308	new_meta_vcall
1_5	0.0206117	new_meta_vcall
1_5	0.0478087	new_meta_vcall
1_5	0.11994	new_meta_vcall
1_5	0.0384578	new_meta_vcall
1_5	0.0259257	new_meta_vcall
1_5	0.0480309	new_meta_vcall
1_10	0.0526643	Mean_Physio
1_10	0.0277199	Mean_Physio
1_10	0.0312839	Mean_Physio
1_10	0.0211437	Mean_Physio
1_10	0.0229185	Mean_Physio
1_10	0.0402572	Mean_Physio
1_10	0.0214255	Mean_Physio
1_10	0.0241333	Mean_Physio
1_10	0.0195421	Mean_Physio
1_10	0.475776	Mean_Physio
1_10	0.0518883	Mean_Physio
1_10	0.0999038	Mean_Physio
1_10	0.0317842	Mean_Physio
1_10	0.0241971	Mean_Physio
1_10	0.017244	Mean_Physio
1_10	0.0381179	Mean_Physio
1_10	0.0680839	j_call
1_10	0.090366	j_call
1_10	0.0458416	j_call
1_10	0.0296579	j_call
1_10	0.0287798	j_call
1_10	0.186347	j_call
1_10	0.102515	j_call
1_10	0.141199	j_call
1_10	0.0258122	j_call
1_10	0.0386327	j_call
1_10	0.0584277	j_call
1_10	0.0224975	j_call
1_10	0.0326161	j_call
1_10	0.048823	j_call
1_10	0.0381238	j_call
1_10	0.042277	j_call
1_10	0.0488043	new_meta_vcall
1_10	0.0251776	new_meta_vcall
1_10	0.0415696	new_meta_vcall
1_10	0.196046	new_meta_vcall
1_10	0.164534	new_meta_vcall
1_10	0.0225205	new_meta_vcall
1_10	0.0267458	new_meta_vcall
1_10	0.0236535	new_meta_vcall
1_10	0.148072	new_meta_vcall
1_10	0.0229147	new_meta_vcall
1_10	0.0238713	new_meta_vcall
1_10	0.0458218	new_meta_vcall
1_10	0.0197667	new_meta_vcall
1_10	0.043661	new_meta_vcall
1_10	0.128122	new_meta_vcall
1_10	0.0187193	new_meta_vcall
0_0	0.0731663	Mean_Physio
0_0	0.0283675	Mean_Physio
0_0	0.329379	Mean_Physio
0_0	0.0626787	Mean_Physio
0_0	0.0870361	Mean_Physio
0_0	0.0292786	Mean_Physio
0_0	0.0324568	Mean_Physio
0_0	0.0308866	Mean_Physio
0_0	0.0455202	Mean_Physio
0_0	0.0266175	Mean_Physio
0_0	0.124612	Mean_Physio
0_0	0.0268017	Mean_Physio
0_0	0.0301203	Mean_Physio
0_0	0.0239563	Mean_Physio
0_0	0.0206794	Mean_Physio
0_0	0.0284436	Mean_Physio
0_0	0.0606869	j_call
0_0	0.0555425	j_call
0_0	0.0499872	j_call
0_0	0.0538009	j_call
0_0	0.0604689	j_call
0_0	0.0529521	j_call
0_0	0.0646866	j_call
0_0	0.0644704	j_call
0_0	0.0532672	j_call
0_0	0.0668981	j_call
0_0	0.062223	j_call
0_0	0.0613919	j_call
0_0	0.0824313	j_call
0_0	0.0635575	j_call
0_0	0.062194	j_call
0_0	0.0854414	j_call
0_0	0.0727193	new_meta_vcall
0_0	0.0534459	new_meta_vcall
0_0	0.0418636	new_meta_vcall
0_0	0.0582452	new_meta_vcall
0_0	0.0560813	new_meta_vcall
0_0	0.0529589	new_meta_vcall
0_0	0.0803415	new_meta_vcall
0_0	0.0700256	new_meta_vcall
0_0	0.061022	new_meta_vcall
0_0	0.091418	new_meta_vcall
0_0	0.0718141	new_meta_vcall
0_0	0.0671902	new_meta_vcall
0_0	0.0499775	new_meta_vcall
0_0	0.0797485	new_meta_vcall
0_0	0.0428758	new_meta_vcall
0_0	0.0502725	new_meta_vcall

## Sheet: fig3d
Disintangling Score	Reconstruction loss	Capacity
0.216446	34.8611	0
0.335168	14.275	1
0.466306	1.37666	2
0.165719	0.372039	3
0.291075	0.375767	4
0.0946581	0.387852	5

## Sheet: fig4aSupfig8a
Unnamed: 0_x	n	pair	time_tcrvalid_pre-embedded	time_tcrvalid_only-embedding	time_tcrvalid_incl-embed	time_ismart	time_tcrdist3	Unnamed: 0_y	time_clustcr
0	10	45	0.000460672	0.036016	0.0364767	0.459646	0.00306797	0	0.114918
1	100	4950	0.000967216	0.0416174	0.0425846	0.464022	0.00768595	1	0.125394
2	1000	499500	0.00951262	0.106939	0.116451	0.517472	0.373215	2	0.145232
3	3000	4498500	0.0657056	0.252126	0.317832	1.00288	3.35117	3	0.227915
4	10000	49995000	1.08549	0.733937	1.81943	21.9323	36.0157	4	0.498678
5	30000	449985000	11.3326	2.12174	13.4543	340.736	397.893	5	1.20776
6	100000	4999950000	117.94	7.67411	125.614	0	0	6	4.80797

## Sheet: fig4cd_sup_fig_1to7
spike_x	minsize	label_reference	method	epsilon_scaled	chain	c-CSI	c-precision	Doublecount
0	2	gliph	tcrvalid	0	TRB	4.35316	93.4211
0	2	gliph_HQ	tcrvalid	0	TRB	5.50055	96.1538
0	2	tcrvalid	tcrvalid	0	TRB	7.30412	96.0699
0	2	gliph	tcrvalid	0.0518519	TRB	6.31514	90.3509
0	2	gliph_HQ	tcrvalid	0.0518519	TRB	7.92079	94.7368
0	2	tcrvalid	tcrvalid	0.04375	TRB	11.0558	97.654
0	2	gliph	tcrvalid	0.105556	TRB	8.55303	84.5455
0	2	gliph_HQ	tcrvalid	0.105556	TRB	11.2211	92.7273
0	2	tcrvalid	tcrvalid	0.0890625	TRB	13.8114	95.8525
0	2	gliph	tcrvalid	0.157407	TRB	10.8522	83.4906
0	2	gliph_HQ	tcrvalid	0.157407	TRB	14.5215	92.9577
0	2	tcrvalid	tcrvalid	0.132812	TRB	15.5046	93.5872
0	2	gliph	tcrvalid	0.211111	TRB	12.6916	79.9228
0	2	gliph_HQ	tcrvalid	0.211111	TRB	17.3817	92.3977
0	2	tcrvalid	tcrvalid	0.178125	TRB	17.9615	93.5986
0	2	gliph	tcrvalid	0.262963	TRB	14.0405	73.871
0	2	gliph_HQ	tcrvalid	0.262963	TRB	19.3619	91.6667
0	2	tcrvalid	tcrvalid	0.221875	TRB	19.9867	89.1852
0	2	gliph	tcrvalid	0.316667	TRB	14.4697	64.2177
0	2	gliph_HQ	tcrvalid	0.316667	TRB	22.3322	91.4414
0	2	tcrvalid	tcrvalid	0.267187	TRB	22.1448	87.7632
0	2	gliph	tcrvalid	0.368519	TRB	14.6536	59.5268
0	2	gliph_HQ	tcrvalid	0.368519	TRB	22.8823	87.0293
0	2	tcrvalid	tcrvalid	0.310937	TRB	23.7716	83.3527
0	2	gliph	tcrvalid	0.42037	TRB	14.6842	53.0454
0	2	gliph_HQ	tcrvalid	0.42037	TRB	24.0924	81.1111
0	2	tcrvalid	tcrvalid	0.354687	TRB	25.5976	80.6485
0	2	gliph	tcrvalid	0.474074	TRB	13.6419	44.7686
0	2	gliph_HQ	tcrvalid	0.474074	TRB	23.8724	74.0614
0	2	tcrvalid	tcrvalid	0.4	TRB	27.6228	77.6119
0	2	gliph	tcrvalid	0.525926	TRB	13.5193	38.6165
0	2	gliph_HQ	tcrvalid	0.525926	TRB	26.4026	74.5342
0	2	tcrvalid	tcrvalid	0.44375	TRB	28.6853	73.0347
0	2	gliph	tcrvalid	0.57963	TRB	13.7032	34.9492
0	2	gliph_HQ	tcrvalid	0.57963	TRB	24.7525	63.7394
0	2	tcrvalid	tcrvalid	0.489062	TRB	28.9177	67.5194
0	2	gliph	tcrvalid	0.631481	TRB	13.0288	29.6374
0	2	gliph_HQ	tcrvalid	0.631481	TRB	22.7723	55.0532
0	2	tcrvalid	tcrvalid	0.532812	TRB	12.8818	27.6353
0	2	gliph	tcrvalid	0.683333	TRB	11.2814	23.203
0	2	gliph_HQ	tcrvalid	0.683333	TRB	20.132	45.297
0	2	tcrvalid	tcrvalid	0.576562	TRB	9.39575	18.4005
0	2	gliph	tcrvalid	0.737037	TRB	8.67566	16.1254
0	2	gliph_HQ	tcrvalid	0.737037	TRB	20.7921	43.0524
0	2	tcrvalid	tcrvalid	0.621875	TRB	7.40372	13.3773
0	2	gliph	tcrvalid	0.788889	TRB	6.46842	10.8707
0	2	gliph_HQ	tcrvalid	0.788889	TRB	20.6821	40.6926
0	2	tcrvalid	tcrvalid	0.665625	TRB	6.0757	9.96732
0	2	gliph	tcrvalid	0.842593	TRB	5.02759	7.7762
0	2	gliph_HQ	tcrvalid	0.842593	TRB	20.7921	38.6503
0	2	tcrvalid	tcrvalid	0.710938	TRB	5.01328	7.63012
0	2	gliph	tcrvalid	0.894444	TRB	4.3225	6.22517
0	2	gliph_HQ	tcrvalid	0.894444	TRB	21.0121	35.7678
0	2	tcrvalid	tcrvalid	0.754687	TRB	4.08367	5.81011
0	2	gliph	ismart	0	TRB	8.06254	15.2552
0	2	gliph_HQ	ismart	0	TRB	23.9824	56.9191
0	2	tcrvalid	ismart	0	TRB	8.23373	16.3481
0	2	gliph	tcrvalid	0.948148	TRB	3.74004	5.05176
0	2	gliph_HQ	tcrvalid	0.948148	TRB	18.1518	29.3073
0	2	tcrvalid	tcrvalid	0.8	TRB	3.15405	4.25056
0	2	gliph	ismart	0.2	TRB	11.3121	26.0409
0	2	gliph	tcrvalid	1	TRB	2.48314	3.1715
0	2	gliph_HQ	ismart	0.2	TRB	27.9428	72.5714
0	2	gliph_HQ	tcrvalid	1	TRB	10.8911	16.2562
0	2	tcrvalid	ismart	0.2	TRB	11.3546	26.4297
0	2	tcrvalid	tcrvalid	0.84375	TRB	2.95485	3.76481
0	2	gliph	ismart	0.4	TRB	16.7075	53.6417
0	2	gliph_HQ	ismart	0.4	TRB	29.703	90.301
0	2	tcrvalid	ismart	0.4	TRB	25.996	73.7288
0	2	gliph	ismart	0.6	TRB	17.5046	80.4225
0	2	gliph_HQ	ismart	0.6	TRB	23.9824	97.3214
0	2	tcrvalid	ismart	0.6	TRB	24.336	89.6088
0	2	gliph	ismart	0.8	TRB	8.79828	94.0984
0	2	gliph_HQ	ismart	0.8	TRB	10.6711	97.9798
0	2	tcrvalid	ismart	0.8	TRB	13.4462	95.2941
0	2	gliph	ismart	1	TRB	2.91232	100
0	2	gliph_HQ	ismart	1	TRB	2.64026	100
0	2	tcrvalid	ismart	1	TRB	1.85923	100
0	2	gliph	tcrdist	0	TRB	6.28449	96.2441
0	2	gliph_HQ	tcrdist	0	TRB	7.70077	94.5946
0	2	tcrvalid	tcrdist	0	TRB	9.86056	95.4984
0	2	gliph	tcrdist	0.05	TRB	14.4083	88.3459
0	2	gliph_HQ	tcrdist	0.05	TRB	19.2519	96.6851
0	2	tcrvalid	tcrdist	0.05	TRB	18.5591	94.4257
0	2	gliph	tcrdist	0.1	TRB	14.4083	88.3459
0	2	gliph_HQ	tcrdist	0.1	TRB	19.2519	96.6851
0	2	tcrvalid	tcrdist	0.1	TRB	18.5591	94.4257
0	2	gliph	tcrdist	0.15	TRB	14.7149	87.5912
0	2	gliph_HQ	tcrdist	0.15	TRB	19.582	96.7391
0	2	tcrvalid	tcrdist	0.15	TRB	19.4223	94.0514
0	2	gliph	tcrdist	0.2	TRB	15.6652	87.6501
0	2	gliph_HQ	tcrdist	0.2	TRB	20.6821	96.9072
0	2	tcrvalid	tcrdist	0.2	TRB	19.9535	93.7598
0	2	gliph	tcrdist	0.25	TRB	15.5426	86.5188
0	2	gliph_HQ	tcrdist	0.25	TRB	20.6821	96.9072
0	2	tcrvalid	tcrdist	0.25	TRB	20.0863	93.6533
0	2	gliph	tcrdist	0.3	TRB	16.9221	82.3881
0	2	gliph_HQ	tcrdist	0.3	TRB	23.3223	97.2477
0	2	tcrvalid	tcrdist	0.3	TRB	21.4807	92.4286
0	2	gliph	tcrdist	0.35	TRB	16.5543	59.1457
0	2	gliph_HQ	tcrdist	0.35	TRB	26.0726	83.7456
0	2	tcrvalid	tcrdist	0.35	TRB	23.9376	75.8149
0	2	gliph	tcrdist	0.4	TRB	16.6156	59.235
0	2	gliph_HQ	tcrdist	0.4	TRB	26.0726	83.7456
0	2	tcrvalid	tcrdist	0.4	TRB	24.004	75.6276
0	2	gliph	tcrdist	0.45	TRB	17.1674	58.7002
0	2	gliph_HQ	tcrdist	0.45	TRB	26.7327	81.8182
0	2	tcrvalid	tcrdist	0.45	TRB	25.7968	75.5102
0	2	gliph	tcrdist	0.5	TRB	16.4623	52.2374
0	2	gliph_HQ	tcrdist	0.5	TRB	26.7327	76.1755
0	2	tcrvalid	tcrdist	0.5	TRB	26.5604	73.6648
0	2	gliph	tcrdist	0.6	TRB	15.6039	41.9967
0	2	gliph_HQ	tcrdist	0.6	TRB	27.7228	71.7949
0	2	tcrvalid	tcrdist	0.6	TRB	26.992	65.3012
0	2	gliph	tcrdist	0.7	TRB	13.8259	28.2759
0	2	gliph_HQ	tcrdist	0.7	TRB	30.5831	67.1498
0	2	tcrvalid	tcrdist	0.7	TRB	26.66	51.8399
0	2	gliph	tcrdist	0.8	TRB	11.9252	22.1023
0	2	gliph_HQ	tcrdist	0.8	TRB	31.3531	64.1892
0	2	tcrvalid	tcrdist	0.8	TRB	26.3612	46.816
0	2	gliph	tcrdist	0.9	TRB	7.44942	12.248
0	2	gliph_HQ	tcrdist	0.9	TRB	26.4026	49.0798
0	2	tcrvalid	tcrdist	0.9	TRB	5.57769	9.01771
0	2	gliph	tcrdist	1	TRB	4.07725	5.64516
0	2	gliph_HQ	tcrdist	1	TRB	24.8625	39.8589
0	2	tcrvalid	tcrdist	1	TRB	4.15007	5.84659
0	3	gliph	tcrvalid	0	TRB	1.16493	100
0	3	gliph_HQ	tcrvalid	0	TRB	0.660066	100
0	3	tcrvalid	tcrvalid	0	TRB	3.91766	94.4
0	3	gliph	tcrvalid	0.0518519	TRB	2.32986	90.4762
0	3	gliph_HQ	tcrvalid	0.0518519	TRB	1.9802	100
0	3	tcrvalid	tcrvalid	0.04375	TRB	6.73971	97.1292
0	3	gliph	tcrvalid	0.105556	TRB	3.64807	82.6389
0	3	gliph_HQ	tcrvalid	0.105556	TRB	4.18042	90.4762
0	3	tcrvalid	tcrvalid	0.0890625	TRB	9.89376	97.3856
0	3	gliph	tcrvalid	0.157407	TRB	5.39546	82.243
0	3	gliph_HQ	tcrvalid	0.157407	TRB	7.26073	94.2857
0	3	tcrvalid	tcrvalid	0.132812	TRB	11.3878	95.5432
0	3	gliph	tcrvalid	0.211111	TRB	6.68302	77.305
0	3	gliph_HQ	tcrvalid	0.211111	TRB	9.46095	92.4731
0	3	tcrvalid	tcrvalid	0.178125	TRB	13.1806	94.5238
0	3	gliph	tcrvalid	0.262963	TRB	7.78663	68.6486
0	3	gliph_HQ	tcrvalid	0.262963	TRB	11.6612	89.8305
0	3	tcrvalid	tcrvalid	0.221875	TRB	14.8074	91.5811
0	3	gliph	tcrvalid	0.316667	TRB	8.33844	60.8501
0	3	gliph_HQ	tcrvalid	0.316667	TRB	13.9714	90.7143
0	3	tcrvalid	tcrvalid	0.267187	TRB	16.2351	90.5556
0	3	gliph	tcrvalid	0.368519	TRB	8.27713	53.8922
0	3	gliph_HQ	tcrvalid	0.368519	TRB	14.3014	84.9673
0	3	tcrvalid	tcrvalid	0.310937	TRB	17.5299	87.2727
0	3	gliph	tcrvalid	0.42037	TRB	8.61435	45.3958
0	3	gliph_HQ	tcrvalid	0.42037	TRB	16.3916	78.4211
0	3	tcrvalid	tcrvalid	0.354687	TRB	19.1567	84.3567
0	3	gliph	tcrvalid	0.474074	TRB	7.69467	34.8611
0	3	tcrvalid	tcrvalid	0.4	TRB	20.5843	80.1034
0	3	gliph	tcrvalid	0.525926	TRB	7.75598	30.3357
0	3	gliph_HQ	tcrvalid	0.525926	TRB	19.3619	72.1311
0	3	tcrvalid	tcrvalid	0.44375	TRB	21.9124	75.9494
0	3	gliph	tcrvalid	0.57963	TRB	8.18516	27.4409
0	3	gliph_HQ	tcrvalid	0.57963	TRB	17.7118	59.4096
0	3	tcrvalid	tcrvalid	0.489062	TRB	23.1408	70.6897
0	3	gliph	tcrvalid	0.631481	TRB	7.38811	21.8297
0	3	gliph_HQ	tcrvalid	0.631481	TRB	17.0517	51.3245
0	3	tcrvalid	tcrvalid	0.532812	TRB	7.17131	19.7441
0	3	gliph	tcrvalid	0.683333	TRB	6.37646	16.3009
0	3	gliph_HQ	tcrvalid	0.683333	TRB	14.6315	39.5833
0	3	tcrvalid	tcrvalid	0.576562	TRB	4.21647	10.2751
0	3	gliph	tcrvalid	0.737037	TRB	4.07725	9.16609
0	3	gliph_HQ	tcrvalid	0.737037	TRB	15.2915	38.7187
0	3	tcrvalid	tcrvalid	0.621875	TRB	2.82205	6.07577
0	3	gliph	tcrvalid	0.788889	TRB	3.09626	5.90989
0	3	gliph_HQ	tcrvalid	0.788889	TRB	15.6216	36.7876
0	3	tcrvalid	tcrvalid	0.665625	TRB	1.82603	3.47222
0	3	gliph	tcrvalid	0.842593	TRB	2.08461	3.6036
0	3	gliph_HQ	tcrvalid	0.842593	TRB	15.9516	34.6062
0	3	tcrvalid	tcrvalid	0.710938	TRB	1.56042	2.66894
0	3	gliph	tcrvalid	0.894444	TRB	1.62477	2.54197
0	3	tcrvalid	tcrvalid	0.754687	TRB	1.09562	1.71786
0	3	gliph	ismart	0	TRB	3.52544	7.84447
0	3	gliph_HQ	ismart	0	TRB	17.8218	53.1148
0	3	tcrvalid	ismart	0	TRB	2.65604	6.45682
0	3	gliph	tcrvalid	0.948148	TRB	1.5328	2.20167
0	3	gliph_HQ	tcrvalid	0.948148	TRB	14.1914	25.6461
0	3	tcrvalid	tcrvalid	0.8	TRB	1.22842	1.76443
0	3	gliph	ismart	0.2	TRB	5.42612	15.9316
0	3	gliph	tcrvalid	1	TRB	0.950337	1.26634
0	3	gliph_HQ	ismart	0.2	TRB	20.6821	70.6767
0	3	gliph_HQ	tcrvalid	1	TRB	7.15072	11.7541
0	3	tcrvalid	ismart	0.2	TRB	4.71448	14.257
0	3	tcrvalid	tcrvalid	0.84375	TRB	0.896414	1.20428
0	3	gliph	ismart	0.4	TRB	9.59534	44.9713
0	3	gliph_HQ	ismart	0.4	TRB	21.5622	89.4977
0	3	tcrvalid	ismart	0.4	TRB	18.8247	73.067
0	3	gliph	ismart	0.6	TRB	10.515	79.7674
0	3	gliph_HQ	ismart	0.6	TRB	13.6414	96.875
0	3	tcrvalid	ismart	0.6	TRB	17.0319	91.6071
0	3	gliph	ismart	0.8	TRB	3.2802	94.6903
0	3	gliph_HQ	ismart	0.8	TRB	4.29043	100
0	3	tcrvalid	ismart	0.8	TRB	7.47012	95.7447
0	3	gliph	ismart	1	TRB	0.582465	100
0	3	gliph_HQ	ismart	1	TRB	0.660066	100
0	3	tcrvalid	ismart	1	TRB	0.199203	100
0	3	gliph	tcrdist	0	TRB	2.2992	100
0	3	gliph_HQ	tcrdist	0	TRB	2.86029	100
0	3	tcrvalid	tcrdist	0	TRB	6.67331	95.2607
0	3	gliph	tcrdist	0.05	TRB	7.90926	87.1622
0	3	gliph_HQ	tcrdist	0.05	TRB	10.6711	100
0	3	tcrvalid	tcrdist	0.05	TRB	14.0438	96.1364
0	3	gliph	tcrdist	0.1	TRB	7.90926	87.1622
0	3	gliph_HQ	tcrdist	0.1	TRB	10.6711	100
0	3	tcrvalid	tcrdist	0.1	TRB	14.0438	96.1364
0	3	gliph_HQ	tcrdist	0.15	TRB	11.4411	100
0	3	tcrvalid	tcrdist	0.15	TRB	14.7742	95.4936
0	3	gliph	tcrdist	0.2	TRB	8.8596	87.3112
0	3	gliph_HQ	tcrdist	0.2	TRB	12.3212	100
0	3	tcrvalid	tcrdist	0.2	TRB	15.0398	95.3684
0	3	gliph	tcrdist	0.25	TRB	8.73697	85.3293
0	3	gliph_HQ	tcrdist	0.25	TRB	12.3212	100
0	3	tcrvalid	tcrdist	0.25	TRB	15.0398	95.1681
0	3	gliph	tcrdist	0.3	TRB	10.1165	80.4878
0	3	gliph_HQ	tcrdist	0.3	TRB	14.9615	100
0	3	tcrvalid	tcrdist	0.3	TRB	16.6335	93.1227
0	3	gliph	tcrdist	0.35	TRB	9.25812	49.5895
0	3	gliph_HQ	tcrdist	0.35	TRB	18.8119	81.8182
0	3	tcrvalid	tcrdist	0.35	TRB	18.6919	76.3908
0	3	gliph	tcrdist	0.4	TRB	9.25812	49.5895
0	3	gliph_HQ	tcrdist	0.4	TRB	18.8119	81.8182
0	3	tcrvalid	tcrdist	0.4	TRB	18.6919	76.0811
0	3	gliph	tcrdist	0.45	TRB	9.74862	49.3789
0	3	gliph_HQ	tcrdist	0.45	TRB	19.4719	79.3722
0	3	tcrvalid	tcrdist	0.45	TRB	19.7543	75.6036
0	3	gliph	tcrdist	0.5	TRB	8.98222	41.3842
0	3	gliph_HQ	tcrdist	0.5	TRB	19.0319	71.7842
0	3	tcrvalid	tcrdist	0.5	TRB	20.5179	73.3967
0	3	gliph_HQ	tcrdist	0.6	TRB	20.242	67.8967
0	3	tcrvalid	tcrdist	0.6	TRB	21.4143	64.9547
0	3	gliph	tcrdist	0.7	TRB	7.8786	20.0312
0	3	gliph_HQ	tcrdist	0.7	TRB	23.3223	64.2424
0	3	tcrvalid	tcrdist	0.7	TRB	22.0784	50.8799
0	3	gliph	tcrdist	0.8	TRB	6.59105	14.8686
0	3	gliph_HQ	tcrdist	0.8	TRB	24.3124	62.0787
0	3	tcrvalid	tcrdist	0.8	TRB	21.6467	44.8418
0	3	gliph	tcrdist	0.9	TRB	3.15757	6.03044
0	3	gliph_HQ	tcrdist	0.9	TRB	20.022	45.3865
0	3	tcrvalid	tcrdist	0.9	TRB	1.79283	3.28667
0	3	gliph	tcrdist	1	TRB	1.13427	1.69569
0	3	gliph_HQ	tcrdist	1	TRB	18.9219	35.0305
0	3	tcrvalid	tcrdist	1	TRB	1.36122	2.06445
1	2	gliph	tcrvalid	0	TRB	2.18098	87.2817
1	2	gliph_HQ	tcrvalid	0	TRB	1.20335	84.8992
1	2	tcrvalid	tcrvalid	0	TRB	3.49499	92.5646
1	2	gliph	tcrvalid	0.0518519	TRB	3.15882	82.8186
1	2	gliph_HQ	tcrvalid	0.0518519	TRB	1.73071	80.512
1	2	tcrvalid	tcrvalid	0.04375	TRB	5.30224	93.4765
1	2	gliph	tcrvalid	0.105556	TRB	4.25007	76.4638
1	2	gliph_HQ	tcrvalid	0.105556	TRB	2.44984	77.7343
1	2	tcrvalid	tcrvalid	0.0890625	TRB	6.62502	90.8077
1	2	gliph	tcrvalid	0.157407	TRB	5.36891	74.1702
1	2	gliph_HQ	tcrvalid	0.157407	TRB	3.1378	75.5605
1	2	tcrvalid	tcrvalid	0.132812	TRB	7.4139	86.3251
1	2	gliph	tcrvalid	0.211111	TRB	6.26092	68.9944
1	2	gliph_HQ	tcrvalid	0.211111	TRB	3.72269	70.2141
1	2	tcrvalid	tcrvalid	0.178125	TRB	8.58527	83.9256
1	2	gliph	tcrvalid	0.262963	TRB	6.85099	61.1453
1	2	gliph_HQ	tcrvalid	0.262963	TRB	4.07028	63.5327
1	2	tcrvalid	tcrvalid	0.221875	TRB	9.49847	76.8937
1	2	gliph	tcrvalid	0.316667	TRB	6.95828	50.7003
1	2	gliph_HQ	tcrvalid	0.316667	TRB	4.61683	58.1717
1	2	tcrvalid	tcrvalid	0.267187	TRB	10.4897	72.8819
1	2	gliph	tcrvalid	0.368519	TRB	6.91383	43.5761
1	2	gliph_HQ	tcrvalid	0.368519	TRB	4.69833	49.695
1	2	tcrvalid	tcrvalid	0.310937	TRB	11.1511	65.6308
1	2	gliph	tcrvalid	0.42037	TRB	6.72532	35.8515
1	2	gliph_HQ	tcrvalid	0.42037	TRB	4.78701	41.1842
1	2	tcrvalid	tcrvalid	0.354687	TRB	11.8364	59.9864
1	2	gliph	tcrvalid	0.474074	TRB	6.08773	27.8659
1	2	gliph_HQ	tcrvalid	0.474074	TRB	4.56166	32.7642
1	2	tcrvalid	tcrvalid	0.4	TRB	12.6859	54.8426
1	2	gliph	tcrvalid	0.525926	TRB	5.94672	22.6841
1	2	gliph_HQ	tcrvalid	0.525926	TRB	4.76061	27.8741
1	2	tcrvalid	tcrvalid	0.44375	TRB	11.6118	42.7982
1	2	gliph	tcrvalid	0.57963	TRB	5.7107	18.4259
1	2	gliph_HQ	tcrvalid	0.57963	TRB	4.22129	20.1556
1	2	tcrvalid	tcrvalid	0.489062	TRB	5.14286	16.4403
1	2	gliph	tcrvalid	0.631481	TRB	4.93058	13.6205
1	2	gliph_HQ	tcrvalid	0.631481	TRB	3.9744	15.8911
1	2	tcrvalid	tcrvalid	0.532812	TRB	4.2249	11.7285
1	2	gliph	tcrvalid	0.683333	TRB	4.02477	9.65346
1	2	gliph_HQ	tcrvalid	0.683333	TRB	3.11143	10.4292
1	2	tcrvalid	tcrvalid	0.576562	TRB	3.37385	8.16088
1	2	gliph	tcrvalid	0.737037	TRB	2.71281	5.72169
1	2	gliph_HQ	tcrvalid	0.737037	TRB	2.85496	8.15121
1	2	tcrvalid	tcrvalid	0.621875	TRB	2.37302	5.05271
1	2	gliph	tcrvalid	0.788889	TRB	1.91736	3.57134
1	2	gliph_HQ	tcrvalid	0.788889	TRB	2.16461	5.30906
1	2	tcrvalid	tcrvalid	0.665625	TRB	1.88057	3.52892
1	2	gliph	tcrvalid	0.842593	TRB	1.49894	2.50812
1	2	gliph_HQ	tcrvalid	0.842593	TRB	1.70913	3.63217
1	2	tcrvalid	tcrvalid	0.710938	TRB	1.43433	2.41619
1	2	gliph	tcrvalid	0.894444	TRB	1.12498	1.72326
1	2	gliph_HQ	tcrvalid	0.894444	TRB	1.14104	2.1284
1	2	tcrvalid	tcrvalid	0.754687	TRB	1.13631	1.74681
1	2	gliph	ismart	0	TRB	2.97642	6.04138
1	2	gliph_HQ	ismart	0	TRB	2.5793	7.6354
1	2	tcrvalid	ismart	0	TRB	2.68698	5.75229
1	2	gliph	tcrvalid	0.948148	TRB	0.898144	1.27267
1	2	gliph_HQ	tcrvalid	0.948148	TRB	0.611252	1.02637
1	2	tcrvalid	tcrvalid	0.8	TRB	0.75063	1.06746
1	2	gliph	ismart	0.2	TRB	3.9895	10.5675
1	2	gliph	tcrvalid	1	TRB	0.682038	0.903555
1	2	gliph_HQ	ismart	0.2	TRB	3.29839	13.44
1	2	gliph_HQ	tcrvalid	1	TRB	0.438663	0.669138
1	2	tcrvalid	ismart	0.2	TRB	4.07029	11.2705
1	2	tcrvalid	tcrvalid	0.84375	TRB	0.619948	0.821667
1	2	gliph	ismart	0.4	TRB	7.18512	31.2346
1	2	gliph_HQ	ismart	0.4	TRB	5.49416	37.8743
1	2	tcrvalid	ismart	0.4	TRB	6.27917	26.33
1	2	gliph	ismart	0.6	TRB	8.50321	62.0963
1	2	gliph_HQ	ismart	0.6	TRB	5.20651	60.4143
1	2	tcrvalid	ismart	0.6	TRB	11.3519	72.3043
1	2	tcrvalid	tcrvalid	1	TRB	0.226308	0.255403
1	2	gliph	ismart	0.8	TRB	4.40027	82.7349
1	2	gliph_HQ	ismart	0.8	TRB	2.32999	71.873
1	2	tcrvalid	ismart	0.8	TRB	6.42421	86.4797
1	2	gliph	ismart	1	TRB	1.46216	88.5143
1	2	gliph_HQ	ismart	1	TRB	0.582498	68.7289
1	2	tcrvalid	ismart	1	TRB	0.89566	82.261
1	2	gliph	tcrdist	0	TRB	3.14655	87.9938
1	2	gliph_HQ	tcrdist	0	TRB	1.68277	76.7413
1	2	tcrvalid	tcrdist	0	TRB	4.72692	89.8096
1	2	gliph	tcrdist	0.05	TRB	7.07937	76.9022
1	2	gliph_HQ	tcrdist	0.05	TRB	4.12063	72.3919
1	2	tcrvalid	tcrdist	0.05	TRB	8.83867	84.4707
1	2	gliph	tcrdist	0.1	TRB	7.07937	76.8767
1	2	gliph_HQ	tcrdist	0.1	TRB	4.12063	72.3331
1	2	tcrvalid	tcrdist	0.1	TRB	8.83867	84.4454
1	2	gliph	tcrdist	0.15	TRB	7.22497	75.8526
1	2	gliph_HQ	tcrdist	0.15	TRB	4.17576	71.5283
1	2	tcrvalid	tcrdist	0.15	TRB	9.29606	84.532
1	2	gliph	tcrdist	0.2	TRB	7.52996	72.775
1	2	gliph_HQ	tcrdist	0.2	TRB	4.35074	67.6727
1	2	tcrvalid	tcrdist	0.2	TRB	9.53353	82.1424
1	2	gliph	tcrdist	0.25	TRB	7.46865	71.6804
1	2	gliph_HQ	tcrdist	0.25	TRB	4.35074	67.4452
1	2	tcrvalid	tcrdist	0.25	TRB	9.59409	82.0428
1	2	gliph	tcrdist	0.3	TRB	8.07252	64.3333
1	2	gliph_HQ	tcrdist	0.3	TRB	4.92364	62.0325
1	2	tcrvalid	tcrdist	0.3	TRB	10.214	76.2826
1	2	gliph	tcrdist	0.35	TRB	7.4901	38.1875
1	2	gliph_HQ	tcrdist	0.35	TRB	5.03872	38.5746
1	2	tcrvalid	tcrdist	0.35	TRB	10.9248	53.0735
1	2	gliph	tcrdist	0.4	TRB	7.51769	38.2337
1	2	gliph_HQ	tcrdist	0.4	TRB	5.03872	38.5356
1	2	tcrvalid	tcrdist	0.4	TRB	10.9503	52.9741
1	2	gliph	tcrdist	0.45	TRB	7.66636	37.0511
1	2	gliph_HQ	tcrdist	0.45	TRB	5.12501	36.8797
1	2	tcrvalid	tcrdist	0.45	TRB	11.7169	52.5956
1	2	gliph	tcrdist	0.5	TRB	7.44261	31.725
1	2	gliph_HQ	tcrdist	0.5	TRB	5.03871	30.6524
1	2	tcrvalid	tcrdist	0.5	TRB	12.0038	48.262
1	2	gliph	tcrdist	0.6	TRB	6.47703	21.7459
1	2	gliph_HQ	tcrdist	0.6	TRB	4.84213	22.8583
1	2	tcrvalid	tcrdist	0.6	TRB	11.148	36.1775
1	2	gliph	tcrdist	0.7	TRB	4.36349	10.1448
1	2	gliph_HQ	tcrdist	0.7	TRB	4.0535	12.3149
1	2	tcrvalid	tcrdist	0.7	TRB	2.75392	6.36124
1	2	gliph	tcrdist	0.8	TRB	3.43314	6.86647
1	2	gliph_HQ	tcrdist	0.8	TRB	3.49259	8.75908
1	2	tcrvalid	tcrdist	0.8	TRB	2.52761	5.04759
1	2	gliph	tcrdist	0.9	TRB	2.38328	4.0975
1	2	gliph_HQ	tcrdist	0.9	TRB	2.92929	6.07313
1	2	tcrvalid	tcrdist	0.9	TRB	1.74829	3.03363
1	2	gliph	tcrdist	1	TRB	1.3656	1.94545
1	2	gliph_HQ	tcrdist	1	TRB	1.24647	2.05157
1	2	tcrvalid	tcrdist	1	TRB	1.09009	1.58111
1	3	gliph	tcrvalid	0	TRB	0.585476	98.5366
1	3	gliph_HQ	tcrvalid	0	TRB	0.14862	100
1	3	tcrvalid	tcrvalid	0	TRB	1.86622	93.5359
1	3	gliph	tcrvalid	0.0518519	TRB	1.16482	88.2138
1	3	gliph_HQ	tcrvalid	0.0518519	TRB	0.431479	94.2857
1	3	tcrvalid	tcrvalid	0.04375	TRB	3.22724	96.2488
1	3	gliph	tcrvalid	0.105556	TRB	1.81161	79.1095
1	3	gliph_HQ	tcrvalid	0.105556	TRB	0.9109	87.4603
1	3	tcrvalid	tcrvalid	0.0890625	TRB	4.74445	96.5022
1	3	gliph	tcrvalid	0.157407	TRB	2.6515	77.5179
1	3	gliph_HQ	tcrvalid	0.157407	TRB	1.56051	87.758
1	3	tcrvalid	tcrvalid	0.132812	TRB	5.44727	93.8589
1	3	gliph	tcrvalid	0.211111	TRB	3.29675	71.2476
1	3	gliph_HQ	tcrvalid	0.211111	TRB	2.03514	82.1169
1	3	tcrvalid	tcrvalid	0.178125	TRB	6.30947	91.8503
1	3	gliph	tcrvalid	0.262963	TRB	3.78567	61.5564
1	3	gliph_HQ	tcrvalid	0.262963	TRB	2.44504	76.7063
1	3	tcrvalid	tcrvalid	0.221875	TRB	7.05373	87.0873
1	3	gliph	tcrvalid	0.316667	TRB	3.97572	51.5165
1	3	gliph_HQ	tcrvalid	0.316667	TRB	2.85256	72.6794
1	3	tcrvalid	tcrvalid	0.267187	TRB	7.72308	84.4786
1	3	gliph	tcrvalid	0.368519	TRB	3.8761	42.6806
1	3	gliph_HQ	tcrvalid	0.368519	TRB	2.95324	63.7679
1	3	tcrvalid	tcrvalid	0.310937	TRB	8.29204	77.6537
1	3	gliph	tcrvalid	0.42037	TRB	3.91749	33.4592
1	3	gliph_HQ	tcrvalid	0.42037	TRB	3.31039	52.56
1	3	tcrvalid	tcrvalid	0.354687	TRB	8.92951	70.9761
1	3	gliph	tcrvalid	0.474074	TRB	3.38718	23.5534
1	3	gliph_HQ	tcrvalid	0.474074	TRB	3.13299	40.1276
1	3	tcrvalid	tcrvalid	0.4	TRB	9.5144	63.3675
1	3	gliph	tcrvalid	0.525926	TRB	3.41783	19.0001
1	3	gliph_HQ	tcrvalid	0.525926	TRB	3.50453	34.6054
1	3	tcrvalid	tcrvalid	0.44375	TRB	8.66182	47.481
1	3	gliph	tcrvalid	0.57963	TRB	3.37186	15.0231
1	3	gliph_HQ	tcrvalid	0.57963	TRB	3.05151	23.2394
1	3	tcrvalid	tcrvalid	0.489062	TRB	2.70291	12.1371
1	3	gliph	tcrvalid	0.631481	TRB	2.66838	9.66019
1	3	gliph_HQ	tcrvalid	0.631481	TRB	3.11625	18.3431
1	3	tcrvalid	tcrvalid	0.532812	TRB	1.93156	7.19575
1	3	gliph	tcrvalid	0.683333	TRB	2.18864	6.53474
1	3	gliph_HQ	tcrvalid	0.683333	TRB	2.3156	10.7529
1	3	tcrvalid	tcrvalid	0.576562	TRB	1.31001	4.05247
1	3	gliph	tcrvalid	0.737037	TRB	1.04528	2.6329
1	3	gliph_HQ	tcrvalid	0.737037	TRB	2.07351	7.78198
1	3	tcrvalid	tcrvalid	0.621875	TRB	0.656604	1.69747
1	3	gliph	tcrvalid	0.788889	TRB	0.651383	1.38126
1	3	gliph_HQ	tcrvalid	0.788889	TRB	1.49822	4.58943
1	3	tcrvalid	tcrvalid	0.665625	TRB	0.382491	0.835258
1	3	gliph	tcrvalid	0.842593	TRB	0.416885	0.775872
1	3	gliph_HQ	tcrvalid	0.842593	TRB	1.15779	2.93733
1	3	tcrvalid	tcrvalid	0.710938	TRB	0.277299	0.524175
1	3	gliph	tcrvalid	0.894444	TRB	0.232964	0.386243
1	3	gliph_HQ	tcrvalid	0.894444	TRB	0.723932	1.54518
1	3	tcrvalid	tcrvalid	0.754687	TRB	0.189649	0.318289
1	3	gliph	ismart	0	TRB	1.19853	2.79452
1	3	gliph_HQ	ismart	0	TRB	1.68278	6.26322
1	3	tcrvalid	ismart	0	TRB	0.788875	1.96553
1	3	gliph	tcrvalid	0.948148	TRB	0.202313	0.304647
1	3	gliph_HQ	tcrvalid	0.948148	TRB	0.318798	0.594339
1	3	tcrvalid	tcrvalid	0.8	TRB	0.173712	0.26365
1	3	gliph	ismart	0.2	TRB	1.68745	5.5523
1	3	gliph	tcrvalid	1	TRB	0.216109	0.299193
1	3	gliph_HQ	ismart	0.2	TRB	2.18134	12.8607
1	3	gliph_HQ	tcrvalid	1	TRB	0.222925	0.36686
1	3	tcrvalid	ismart	0.2	TRB	1.41359	5.03802
1	3	tcrvalid	tcrvalid	0.84375	TRB	0.0908394	0.126917
1	3	gliph	ismart	0.4	TRB	3.94201	26.5259
1	3	gliph_HQ	ismart	0.4	TRB	4.04152	48.9422
1	3	tcrvalid	ismart	0.4	TRB	3.08379	19.4957
1	3	gliph	ismart	0.6	TRB	5.03787	67.7489
1	3	gliph_HQ	ismart	0.6	TRB	3.14021	78.1193
1	3	tcrvalid	ismart	0.6	TRB	7.8968	82.0355
1	3	tcrvalid	tcrvalid	1	TRB	0.019125	0.0218863
1	3	gliph	ismart	0.8	TRB	1.63995	90.1021
1	3	gliph_HQ	ismart	0.8	TRB	0.939665	89.6228
1	3	tcrvalid	ismart	0.8	TRB	3.56192	92.6558
1	3	gliph	ismart	1	TRB	0.291206	98.6364
1	3	gliph_HQ	ismart	1	TRB	0.143826	96.6667
1	3	tcrvalid	ismart	1	TRB	0.0956221	96.6667
1	3	gliph	tcrdist	0	TRB	1.1495	98.0769
1	3	gliph_HQ	tcrdist	0	TRB	0.628041	96.9633
1	3	tcrvalid	tcrdist	0	TRB	3.19378	94.4953
1	3	gliph	tcrdist	0.05	TRB	3.87151	81.3097
1	3	gliph_HQ	tcrdist	0.05	TRB	2.26048	90.4985
1	3	tcrvalid	tcrdist	0.05	TRB	6.68399	93.1817
1	3	gliph	tcrdist	0.1	TRB	3.87151	81.3097
1	3	gliph_HQ	tcrdist	0.1	TRB	2.26048	90.4985
1	3	tcrvalid	tcrdist	0.1	TRB	6.68399	93.1817
1	3	gliph	tcrdist	0.15	TRB	4.01711	80.601
1	3	gliph_HQ	tcrdist	0.15	TRB	2.41149	90.0881
1	3	tcrvalid	tcrdist	0.15	TRB	7.08082	93.1348
1	3	gliph	tcrdist	0.2	TRB	4.17803	76.8103
1	3	gliph_HQ	tcrdist	0.2	TRB	2.53853	85.3017
1	3	tcrvalid	tcrdist	0.2	TRB	7.19078	91.9103
1	3	gliph	tcrdist	0.25	TRB	4.11672	74.9368
1	3	gliph_HQ	tcrdist	0.25	TRB	2.53853	85.2321
1	3	tcrvalid	tcrdist	0.25	TRB	7.19078	91.6681
1	3	gliph	tcrdist	0.3	TRB	4.75738	68.753
1	3	gliph_HQ	tcrdist	0.3	TRB	3.13061	83.0959
1	3	tcrvalid	tcrdist	0.3	TRB	7.92548	87.6707
1	3	gliph	tcrdist	0.35	TRB	4.12437	34.4147
1	3	gliph_HQ	tcrdist	0.35	TRB	3.57169	50.0909
1	3	tcrvalid	tcrdist	0.35	TRB	8.51833	60.9544
1	3	gliph	tcrdist	0.4	TRB	4.12437	34.3982
1	3	gliph_HQ	tcrdist	0.4	TRB	3.57169	50.0909
1	3	tcrvalid	tcrdist	0.4	TRB	8.51833	60.6573
1	3	gliph	tcrdist	0.45	TRB	4.25772	32.9157
1	3	gliph_HQ	tcrdist	0.45	TRB	3.65799	47.2109
1	3	tcrvalid	tcrdist	0.45	TRB	8.94385	59.388
1	3	gliph	tcrdist	0.5	TRB	4.07689	26.7565
1	3	gliph_HQ	tcrdist	0.5	TRB	3.50936	37.2363
1	3	tcrvalid	tcrdist	0.5	TRB	9.27852	53.9002
1	3	gliph	tcrdist	0.6	TRB	3.60483	17.1195
1	3	gliph_HQ	tcrdist	0.6	TRB	3.48537	26.3539
1	3	tcrvalid	tcrdist	0.6	TRB	8.80045	38.923
1	3	gliph	tcrdist	0.7	TRB	2.07982	5.88101
1	3	gliph_HQ	tcrdist	0.7	TRB	3.00357	12.0279
1	3	tcrvalid	tcrdist	0.7	TRB	0.988095	2.76209
1	3	gliph	tcrdist	0.8	TRB	1.48973	3.49798
1	3	gliph_HQ	tcrdist	0.8	TRB	2.54333	7.97199
1	3	tcrvalid	tcrdist	0.8	TRB	0.835104	1.94874
1	3	gliph	tcrdist	0.9	TRB	0.823035	1.59228
1	3	gliph_HQ	tcrdist	0.9	TRB	2.27248	5.54603
1	3	tcrvalid	tcrdist	0.9	TRB	0.42233	0.821175
1	3	gliph	tcrdist	1	TRB	0.347909	0.525622
1	3	gliph_HQ	tcrdist	1	TRB	0.78143	1.41375
1	3	tcrvalid	tcrdist	1	TRB	0.152996	0.236707
2	2	gliph	tcrvalid	0	TRB	1.45704	77.9346
2	2	gliph_HQ	tcrvalid	0	TRB	0.676595	63.7005
2	2	tcrvalid	tcrvalid	0	TRB	2.30893	84.7484
2	2	gliph	tcrvalid	0.0518519	TRB	2.09053	71.9889
2	2	gliph_HQ	tcrvalid	0.0518519	TRB	0.964448	57.9235
2	2	tcrvalid	tcrvalid	0.04375	TRB	3.48227	83.8581
2	2	gliph	tcrvalid	0.105556	TRB	2.81598	64.9236
2	2	gliph_HQ	tcrvalid	0.105556	TRB	1.35857	54.4115
2	2	tcrvalid	tcrvalid	0.0890625	TRB	4.33789	79.0359
2	2	gliph	tcrvalid	0.157407	TRB	3.54143	60.4332
2	2	gliph_HQ	tcrvalid	0.157407	TRB	1.75672	50.1333
2	2	tcrvalid	tcrvalid	0.132812	TRB	4.86637	72.7922
2	2	gliph	tcrvalid	0.211111	TRB	4.11873	54.7187
2	2	gliph_HQ	tcrvalid	0.211111	TRB	2.0782	45.0565
2	2	tcrvalid	tcrvalid	0.178125	TRB	5.61818	68.4998
2	2	gliph	tcrvalid	0.262963	TRB	4.47226	46.2542
2	2	gliph_HQ	tcrvalid	0.262963	TRB	2.28266	37.9811
2	2	tcrvalid	tcrvalid	0.221875	TRB	6.20957	60.821
2	2	gliph	tcrvalid	0.316667	TRB	4.50803	36.9946
2	2	gliph_HQ	tcrvalid	0.316667	TRB	2.53152	32.4831
2	2	tcrvalid	tcrvalid	0.267187	TRB	6.8429	55.0308
2	2	gliph	tcrvalid	0.368519	TRB	4.41096	29.8476
2	2	gliph_HQ	tcrvalid	0.368519	TRB	2.52211	25.3603
2	2	tcrvalid	tcrvalid	0.310937	TRB	7.26024	47.527
2	2	gliph	tcrvalid	0.42037	TRB	4.20763	23.3717
2	2	gliph_HQ	tcrvalid	0.42037	TRB	2.50327	19.7178
2	2	tcrvalid	tcrvalid	0.354687	TRB	7.67651	41.3429
2	2	gliph	tcrvalid	0.474074	TRB	3.73149	17.0352
2	2	gliph_HQ	tcrvalid	0.474074	TRB	2.33379	14.5077
2	2	tcrvalid	tcrvalid	0.4	TRB	8.06764	35.6694
2	2	gliph	tcrvalid	0.525926	TRB	3.65792	13.6847
2	2	gliph_HQ	tcrvalid	0.525926	TRB	2.2383	11.066
2	2	tcrvalid	tcrvalid	0.44375	TRB	4.23713	15.5648
2	2	gliph	tcrvalid	0.57963	TRB	3.1573	9.87565
2	2	gliph_HQ	tcrvalid	0.57963	TRB	1.95178	7.79644
2	2	tcrvalid	tcrvalid	0.489062	TRB	2.83948	8.82227
2	2	gliph	tcrvalid	0.631481	TRB	2.61678	6.89513
2	2	gliph_HQ	tcrvalid	0.631481	TRB	1.64914	5.40992
2	2	tcrvalid	tcrvalid	0.532812	TRB	2.26908	6.00831
2	2	gliph	tcrvalid	0.683333	TRB	1.91582	4.34861
2	2	gliph_HQ	tcrvalid	0.683333	TRB	1.17966	3.24016
2	2	tcrvalid	tcrvalid	0.576562	TRB	1.7815	4.05611
2	2	gliph	tcrvalid	0.737037	TRB	1.4029	2.78292
2	2	gliph_HQ	tcrvalid	0.737037	TRB	0.840692	1.96777
2	2	tcrvalid	tcrvalid	0.621875	TRB	1.2761	2.54409
2	2	gliph	tcrvalid	0.788889	TRB	1.07899	1.90006
2	2	gliph_HQ	tcrvalid	0.788889	TRB	0.601264	1.22669
2	2	tcrvalid	tcrvalid	0.665625	TRB	1.02654	1.81112
2	2	gliph	tcrvalid	0.842593	TRB	0.810264	1.28825
2	2	gliph_HQ	tcrvalid	0.842593	TRB	0.52056	0.936058
2	2	tcrvalid	tcrvalid	0.710938	TRB	0.78747	1.25263
2	2	gliph	tcrvalid	0.894444	TRB	0.580363	0.847918
2	2	gliph_HQ	tcrvalid	0.894444	TRB	0.345702	0.560186
2	2	tcrvalid	tcrvalid	0.754687	TRB	0.607111	0.885177
2	2	gliph	ismart	0	TRB	1.5347	2.89287
2	2	gliph_HQ	ismart	0	TRB	0.969828	2.23984
2	2	tcrvalid	ismart	0	TRB	1.35997	2.64424
2	2	gliph	tcrvalid	0.948148	TRB	0.456728	0.620111
2	2	gliph_HQ	tcrvalid	0.948148	TRB	0.217907	0.322258
2	2	tcrvalid	tcrvalid	0.8	TRB	0.373286	0.50553
2	2	gliph	ismart	0.2	TRB	2.23664	5.41448
2	2	gliph	tcrvalid	1	TRB	0.292226	0.373184
2	2	gliph_HQ	ismart	0.2	TRB	1.39892	4.337
2	2	gliph_HQ	tcrvalid	1	TRB	0.108959	0.149304
2	2	tcrvalid	ismart	0.2	TRB	2.21351	5.51117
2	2	tcrvalid	tcrvalid	0.84375	TRB	0.279961	0.356225
2	2	gliph	ismart	0.4	TRB	4.32308	17.5298
2	2	gliph_HQ	ismart	0.4	TRB	2.63241	14.0523
2	2	tcrvalid	ismart	0.4	TRB	3.68779	14.7437
2	2	gliph	ismart	0.6	TRB	5.50221	41.2606
2	2	gliph_HQ	ismart	0.6	TRB	2.83551	28.672
2	2	tcrvalid	ismart	0.6	TRB	7.35249	50.2991
2	2	gliph	ismart	0.8	TRB	2.91918	62.1012
2	2	gliph_HQ	ismart	0.8	TRB	1.30073	40.2833
2	2	tcrvalid	ismart	0.8	TRB	4.22674	69.7444
2	2	gliph	ismart	1	TRB	0.974764	65.1655
2	2	gliph_HQ	ismart	1	TRB	0.326864	33.6626
2	2	tcrvalid	ismart	1	TRB	0.591389	53.2297
2	2	gliph	tcrdist	0	TRB	2.10075	72.9896
2	2	gliph_HQ	tcrdist	0	TRB	0.945618	50.7584
2	2	tcrvalid	tcrdist	0	TRB	3.11632	78.3401
2	2	gliph	tcrdist	0.05	TRB	4.70523	60.0228
2	2	gliph_HQ	tcrdist	0.05	TRB	2.30687	43.361
2	2	tcrvalid	tcrdist	0.05	TRB	5.83313	67.3632
2	2	gliph	tcrdist	0.1	TRB	4.70523	60.0069
2	2	gliph_HQ	tcrdist	0.1	TRB	2.30687	43.3378
2	2	tcrvalid	tcrdist	0.1	TRB	5.83313	67.3461
2	2	gliph	tcrdist	0.15	TRB	4.79106	58.5314
2	2	gliph_HQ	tcrdist	0.15	TRB	2.33781	41.9948
2	2	tcrvalid	tcrdist	0.15	TRB	6.0743	66.3488
2	2	gliph	tcrdist	0.2	TRB	5.02299	54.2118
2	2	gliph_HQ	tcrdist	0.2	TRB	2.45753	37.9275
2	2	tcrvalid	tcrdist	0.2	TRB	6.21376	61.7248
2	2	gliph	tcrdist	0.25	TRB	4.98212	53.3255
2	2	gliph_HQ	tcrdist	0.25	TRB	2.45349	37.6074
2	2	tcrvalid	tcrdist	0.25	TRB	6.25151	61.4798
2	2	gliph	tcrdist	0.3	TRB	5.26618	44.4661
2	2	gliph_HQ	tcrdist	0.3	TRB	2.72117	31.4981
2	2	tcrvalid	tcrdist	0.3	TRB	6.67722	53.9082
2	2	gliph	tcrdist	0.35	TRB	4.48961	22.326
2	2	gliph_HQ	tcrdist	0.35	TRB	2.60549	16.5057
2	2	tcrvalid	tcrdist	0.35	TRB	6.99913	33.7362
2	2	gliph	tcrdist	0.4	TRB	4.51004	22.3699
2	2	gliph_HQ	tcrdist	0.4	TRB	2.60549	16.4738
2	2	tcrvalid	tcrdist	0.4	TRB	7.0201	33.7096
2	2	gliph	tcrdist	0.45	TRB	4.54479	21.2899
2	2	gliph_HQ	tcrdist	0.45	TRB	2.59338	15.3934
2	2	tcrvalid	tcrdist	0.45	TRB	7.50454	33.5487
2	2	gliph	tcrdist	0.5	TRB	4.43752	17.7676
2	2	gliph_HQ	tcrdist	0.5	TRB	2.51805	12.3844
2	2	tcrvalid	tcrdist	0.5	TRB	7.13106	27.6203
2	2	gliph	tcrdist	0.6	TRB	3.55369	11.095
2	2	gliph_HQ	tcrdist	0.6	TRB	2.34722	8.81284
2	2	tcrvalid	tcrdist	0.6	TRB	2.22398	6.82209
2	2	gliph	tcrdist	0.7	TRB	2.28774	4.9602
2	2	gliph_HQ	tcrdist	0.7	TRB	1.65448	4.14029
2	2	tcrvalid	tcrdist	0.7	TRB	1.63051	3.53709
2	2	gliph	tcrdist	0.8	TRB	1.77889	3.31575
2	2	gliph_HQ	tcrdist	0.8	TRB	1.3061	2.73958
2	2	tcrvalid	tcrdist	0.8	TRB	1.42814	2.66702
2	2	gliph	tcrdist	0.9	TRB	1.33748	2.16425
2	2	gliph_HQ	tcrdist	0.9	TRB	0.793583	1.41236
2	2	tcrvalid	tcrdist	0.9	TRB	1.00976	1.64712
2	2	gliph	tcrdist	1	TRB	0.790839	1.08487
2	2	gliph_HQ	tcrdist	1	TRB	0.396797	0.583815
2	2	tcrvalid	tcrdist	1	TRB	0.623887	0.863041
2	3	gliph	tcrvalid	0	TRB	0.38827	97.9047
2	3	gliph_HQ	tcrvalid	0	TRB	0.080707	91.6667
2	3	tcrvalid	tcrvalid	0	TRB	1.23206	93.2746
2	3	gliph	tcrvalid	0.0518519	TRB	0.759167	85.3432
2	3	gliph_HQ	tcrvalid	0.0518519	TRB	0.238084	88.1328
2	3	tcrvalid	tcrvalid	0.04375	TRB	2.1118	95.1146
2	3	gliph	tcrvalid	0.105556	TRB	1.18626	76.7078
2	3	gliph_HQ	tcrvalid	0.105556	TRB	0.503072	79.9159
2	3	tcrvalid	tcrvalid	0.0890625	TRB	3.09745	94.4057
2	3	gliph	tcrvalid	0.157407	TRB	1.73495	72.6781
2	3	gliph_HQ	tcrvalid	0.157407	TRB	0.879705	79.0171
2	3	tcrvalid	tcrvalid	0.132812	TRB	3.5672	90.496
2	3	gliph	tcrvalid	0.211111	TRB	2.14468	65.2342
2	3	gliph_HQ	tcrvalid	0.211111	TRB	1.13931	71.4907
2	3	tcrvalid	tcrvalid	0.178125	TRB	4.1135	86.6784
2	3	gliph	tcrvalid	0.262963	TRB	2.44406	52.8099
2	3	gliph_HQ	tcrvalid	0.262963	TRB	1.37874	61.3315
2	3	tcrvalid	tcrvalid	0.221875	TRB	4.59269	79.2238
2	3	gliph	tcrvalid	0.316667	TRB	2.54931	41.3916
2	3	gliph_HQ	tcrvalid	0.316667	TRB	1.56303	50.4127
2	3	tcrvalid	tcrvalid	0.267187	TRB	5.02575	72.3236
2	3	gliph	tcrvalid	0.368519	TRB	2.46041	31.7087
2	3	gliph_HQ	tcrvalid	0.368519	TRB	1.56976	37.0767
2	3	tcrvalid	tcrvalid	0.310937	TRB	5.4263	62.6114
2	3	gliph	tcrvalid	0.42037	TRB	2.41852	23.0652
2	3	gliph_HQ	tcrvalid	0.42037	TRB	1.70157	27.6783
2	3	tcrvalid	tcrvalid	0.354687	TRB	5.83629	53.2212
2	3	gliph	tcrvalid	0.474074	TRB	2.0558	14.9182
2	3	gliph_HQ	tcrvalid	0.474074	TRB	1.57514	18.4059
2	3	tcrvalid	tcrvalid	0.4	TRB	6.10578	43.483
2	3	gliph	tcrvalid	0.525926	TRB	2.10688	11.6627
2	3	gliph_HQ	tcrvalid	0.525926	TRB	1.58995	13.2197
2	3	tcrvalid	tcrvalid	0.44375	TRB	2.41054	13.3453
2	3	gliph	tcrvalid	0.57963	TRB	1.75747	7.56082
2	3	gliph_HQ	tcrvalid	0.57963	TRB	1.37069	8.42374
2	3	tcrvalid	tcrvalid	0.489062	TRB	1.3694	5.9627
2	3	gliph	tcrvalid	0.631481	TRB	1.26293	4.28908
2	3	gliph_HQ	tcrvalid	0.631481	TRB	1.22274	5.61588
2	3	tcrvalid	tcrvalid	0.532812	TRB	0.924827	3.23364
2	3	gliph	tcrvalid	0.683333	TRB	0.83581	2.3151
2	3	gliph_HQ	tcrvalid	0.683333	TRB	0.781508	2.81766
2	3	tcrvalid	tcrvalid	0.576562	TRB	0.573554	1.62162
2	3	gliph	tcrvalid	0.737037	TRB	0.463894	1.07646
2	3	gliph_HQ	tcrvalid	0.737037	TRB	0.480199	1.38521
2	3	tcrvalid	tcrvalid	0.621875	TRB	0.298838	0.704746
2	3	gliph	tcrvalid	0.788889	TRB	0.352516	0.700088
2	3	gliph_HQ	tcrvalid	0.788889	TRB	0.299955	0.725987
2	3	tcrvalid	tcrvalid	0.665625	TRB	0.198177	0.398629
2	3	gliph	tcrvalid	0.842593	TRB	0.20027	0.349647
2	3	gliph_HQ	tcrvalid	0.842593	TRB	0.270367	0.553715
2	3	tcrvalid	tcrvalid	0.710938	TRB	0.142606	0.251012
2	3	gliph	tcrvalid	0.894444	TRB	0.1032	0.162019
2	3	gliph_HQ	tcrvalid	0.894444	TRB	0.165461	0.295972
2	3	tcrvalid	tcrvalid	0.754687	TRB	0.0901773	0.14179
2	3	gliph	ismart	0	TRB	0.627367	1.32312
2	3	gliph_HQ	ismart	0	TRB	0.57974	1.58518
2	3	tcrvalid	ismart	0	TRB	0.362799	0.797355
2	3	gliph	tcrvalid	0.948148	TRB	0.111372	0.159604
2	3	gliph_HQ	tcrvalid	0.948148	TRB	0.10223	0.163179
2	3	tcrvalid	tcrvalid	0.8	TRB	0.0807428	0.115619
2	3	gliph	ismart	0.2	TRB	0.918563	2.70289
2	3	gliph	tcrvalid	1	TRB	0.102178	0.135789
2	3	gliph_HQ	ismart	0.2	TRB	0.885088	3.62343
2	3	gliph_HQ	tcrvalid	1	TRB	0.0551531	0.0798313
2	3	tcrvalid	ismart	0.2	TRB	0.692057	2.13478
2	3	tcrvalid	tcrvalid	0.84375	TRB	0.0209696	0.0277925
2	3	gliph	ismart	0.4	TRB	2.29386	14.5743
2	3	gliph_HQ	ismart	0.4	TRB	1.89259	18.2331
2	3	tcrvalid	ismart	0.4	TRB	1.72069	10.6463
2	3	gliph	ismart	0.6	TRB	3.21856	51.3973
2	3	gliph_HQ	ismart	0.6	TRB	1.67736	47.3052
2	3	tcrvalid	ismart	0.6	TRB	5.14003	66.9237
2	3	gliph	ismart	0.8	TRB	1.08205	81.6095
2	3	gliph_HQ	ismart	0.8	TRB	0.519216	72.0827
2	3	tcrvalid	ismart	0.8	TRB	2.34458	88.0052
2	3	gliph	ismart	1	TRB	0.194135	93.5091
2	3	gliph_HQ	ismart	1	TRB	0.080707	88.3333
2	3	tcrvalid	ismart	1	TRB	0.0629135	85
2	3	gliph	tcrdist	0	TRB	0.766323	96.567
2	3	gliph_HQ	tcrdist	0	TRB	0.34973	91.9181
2	3	tcrvalid	tcrdist	0	TRB	2.10446	93.7562
2	3	gliph	tcrdist	0.05	TRB	2.57894	75.584
2	3	gliph_HQ	tcrdist	0.05	TRB	1.26844	75.1115
2	3	tcrvalid	tcrdist	0.05	TRB	4.41548	89.0188
2	3	gliph	tcrdist	0.1	TRB	2.57894	75.584
2	3	gliph_HQ	tcrdist	0.1	TRB	1.26844	75.1115
2	3	tcrvalid	tcrdist	0.1	TRB	4.41548	89.0188
2	3	gliph	tcrdist	0.15	TRB	2.66477	73.8885
2	3	gliph_HQ	tcrdist	0.15	TRB	1.35049	73.7078
2	3	tcrvalid	tcrdist	0.15	TRB	4.62519	87.242
2	3	gliph	tcrdist	0.2	TRB	2.80679	68.6233
2	3	gliph_HQ	tcrdist	0.2	TRB	1.44331	65.684
2	3	tcrvalid	tcrdist	0.2	TRB	4.69544	82.783
2	3	gliph	tcrdist	0.25	TRB	2.76592	66.869
2	3	gliph_HQ	tcrdist	0.25	TRB	1.43927	65.0939
2	3	tcrvalid	tcrdist	0.25	TRB	4.69544	82.3656
2	3	gliph	tcrdist	0.3	TRB	3.07245	55.5921
2	3	gliph_HQ	tcrdist	0.3	TRB	1.71502	55.1877
2	3	tcrvalid	tcrdist	0.3	TRB	5.19246	74.8044
2	3	gliph	tcrdist	0.35	TRB	2.30508	19.8109
2	3	gliph_HQ	tcrdist	0.35	TRB	1.81456	22.852
2	3	tcrvalid	tcrdist	0.35	TRB	5.49654	42.1852
2	3	gliph	tcrdist	0.4	TRB	2.30508	19.7862
2	3	gliph_HQ	tcrdist	0.4	TRB	1.81456	22.8174
2	3	tcrvalid	tcrdist	0.4	TRB	5.49654	42.0259
2	3	gliph	tcrdist	0.45	TRB	2.35822	18.5342
2	3	gliph_HQ	tcrdist	0.45	TRB	1.81859	20.6686
2	3	tcrvalid	tcrdist	0.45	TRB	5.77546	40.4515
2	3	gliph	tcrdist	0.5	TRB	2.34903	14.6664
2	3	gliph_HQ	tcrdist	0.5	TRB	1.74864	14.9273
2	3	tcrvalid	tcrdist	0.5	TRB	5.4607	31.4237
2	3	gliph	tcrdist	0.6	TRB	1.8167	7.97412
2	3	gliph_HQ	tcrdist	0.6	TRB	1.71503	9.78585
2	3	tcrvalid	tcrdist	0.6	TRB	0.796896	3.3318
2	3	gliph	tcrdist	0.7	TRB	0.973759	2.52432
2	3	gliph_HQ	tcrdist	0.7	TRB	1.22136	3.85023
2	3	tcrvalid	tcrdist	0.7	TRB	0.598722	1.55316
2	3	gliph	tcrdist	0.8	TRB	0.675386	1.44515
2	3	gliph_HQ	tcrdist	0.8	TRB	0.897194	2.24094
2	3	tcrvalid	tcrdist	0.8	TRB	0.457173	0.978301
2	3	gliph	tcrdist	0.9	TRB	0.466943	0.830381
2	3	gliph_HQ	tcrdist	0.9	TRB	0.524569	1.05398
2	3	tcrvalid	tcrdist	0.9	TRB	0.23802	0.427346
2	3	gliph	tcrdist	1	TRB	0.210484	0.303619
2	3	gliph_HQ	tcrdist	1	TRB	0.238074	0.374627
2	3	tcrvalid	tcrdist	1	TRB	0.0859767	0.12556
3	2	gliph	tcrvalid	0	TRB	1.09111	64.6291
3	2	gliph_HQ	tcrvalid	0	TRB	0.471104	43.7957
3	2	tcrvalid	tcrvalid	0	TRB	1.71631	74.2289
3	2	gliph	tcrvalid	0.0518519	TRB	1.57383	58.909
3	2	gliph_HQ	tcrvalid	0.0518519	TRB	0.674875	39.1415
3	2	tcrvalid	tcrvalid	0.04375	TRB	2.59908	72.7636
3	2	gliph	tcrvalid	0.105556	TRB	2.11019	52.0303
3	2	gliph_HQ	tcrvalid	0.105556	TRB	0.945946	35.1859
3	2	tcrvalid	tcrvalid	0.0890625	TRB	3.24045	66.3926
3	2	gliph	tcrvalid	0.157407	TRB	2.6136	46.9329
3	2	gliph_HQ	tcrvalid	0.157407	TRB	1.20487	31.58
3	2	tcrvalid	tcrvalid	0.132812	TRB	3.60684	58.3181
3	2	gliph	tcrvalid	0.211111	TRB	3.04192	41.0342
3	2	gliph_HQ	tcrvalid	0.211111	TRB	1.40864	26.9461
3	2	tcrvalid	tcrvalid	0.178125	TRB	4.18024	52.6509
3	2	gliph	tcrvalid	0.262963	TRB	3.26949	33.8681
3	2	gliph_HQ	tcrvalid	0.262963	TRB	1.50304	21.8104
3	2	tcrvalid	tcrvalid	0.221875	TRB	4.58569	45.4061
3	2	gliph	tcrvalid	0.316667	TRB	3.2534	25.9967
3	2	gliph_HQ	tcrvalid	0.316667	TRB	1.62362	17.7063
3	2	tcrvalid	tcrvalid	0.267187	TRB	4.96692	39.1966
3	2	gliph	tcrvalid	0.368519	TRB	3.17524	20.4514
3	2	gliph_HQ	tcrvalid	0.368519	TRB	1.62175	13.7935
3	2	tcrvalid	tcrvalid	0.310937	TRB	5.2505	33.1607
3	2	gliph	tcrvalid	0.42037	TRB	2.99977	15.6238
3	2	gliph_HQ	tcrvalid	0.42037	TRB	1.5507	10.2551
3	2	tcrvalid	tcrvalid	0.354687	TRB	5.57703	28.6859
3	2	gliph	tcrvalid	0.474074	TRB	2.63352	11.1804
3	2	gliph_HQ	tcrvalid	0.474074	TRB	1.32544	6.93879
3	2	tcrvalid	tcrvalid	0.4	TRB	5.21928	21.8055
3	2	gliph	tcrvalid	0.525926	TRB	2.43122	8.45883
3	2	gliph_HQ	tcrvalid	0.525926	TRB	1.19552	5.03018
3	2	tcrvalid	tcrvalid	0.44375	TRB	2.4944	8.62069
3	2	gliph	tcrvalid	0.57963	TRB	2.05273	5.96461
3	2	gliph_HQ	tcrvalid	0.57963	TRB	1.07401	3.67275
3	2	tcrvalid	tcrvalid	0.489062	TRB	1.76553	5.12558
3	2	gliph	tcrvalid	0.631481	TRB	1.64662	4.04256
3	2	gliph_HQ	tcrvalid	0.631481	TRB	0.887064	2.52056
3	2	tcrvalid	tcrvalid	0.532812	TRB	1.35384	3.33999
3	2	gliph	tcrvalid	0.683333	TRB	1.25814	2.66622
3	2	gliph_HQ	tcrvalid	0.683333	TRB	0.603826	1.45236
3	2	tcrvalid	tcrvalid	0.576562	TRB	1.07416	2.28777
3	2	gliph	tcrvalid	0.737037	TRB	0.888048	1.65247
3	2	gliph_HQ	tcrvalid	0.737037	TRB	0.421557	0.87493
3	2	tcrvalid	tcrvalid	0.621875	TRB	0.809333	1.51286
3	2	gliph	tcrvalid	0.788889	TRB	0.675806	1.12483
3	2	gliph_HQ	tcrvalid	0.788889	TRB	0.329962	0.603648
3	2	tcrvalid	tcrvalid	0.665625	TRB	0.618719	1.03215
3	2	gliph	tcrvalid	0.842593	TRB	0.481959	0.729624
3	2	gliph_HQ	tcrvalid	0.842593	TRB	0.221533	0.362521
3	2	tcrvalid	tcrvalid	0.710938	TRB	0.450754	0.681563
3	2	gliph	tcrvalid	0.894444	TRB	0.369324	0.516494
3	2	gliph_HQ	tcrvalid	0.894444	TRB	0.168248	0.250686
3	2	tcrvalid	tcrvalid	0.754687	TRB	0.341385	0.476576
3	2	gliph	ismart	0	TRB	0.977704	1.715
3	2	gliph_HQ	ismart	0	TRB	0.543073	1.08526
3	2	tcrvalid	ismart	0	TRB	0.84839	1.51692
3	2	gliph	tcrvalid	0.948148	TRB	0.261287	0.341487
3	2	gliph_HQ	tcrvalid	0.948148	TRB	0.0878663	0.120661
3	2	tcrvalid	tcrvalid	0.8	TRB	0.217176	0.282852
3	2	gliph	ismart	0.2	TRB	1.46731	3.23457
3	2	gliph	tcrvalid	1	TRB	0.173169	0.213864
3	2	gliph_HQ	ismart	0.2	TRB	0.72721	1.87941
3	2	gliph_HQ	tcrvalid	1	TRB	0.0588879	0.0757126
3	2	tcrvalid	ismart	0.2	TRB	1.44836	3.24796
3	2	tcrvalid	tcrvalid	0.84375	TRB	0.157805	0.194353
3	2	gliph	ismart	0.4	TRB	2.86416	10.4606
3	2	gliph_HQ	ismart	0.4	TRB	1.39649	6.10613
3	2	tcrvalid	ismart	0.4	TRB	2.22332	8.0461
3	2	gliph	ismart	0.6	TRB	3.95909	27.2745
3	2	gliph_HQ	ismart	0.6	TRB	1.87228	15.6832
3	2	tcrvalid	ismart	0.6	TRB	5.388	34.8603
3	2	gliph	ismart	0.8	TRB	2.17838	43.4906
3	2	gliph_HQ	ismart	0.8	TRB	0.902015	22.7084
3	2	tcrvalid	ismart	0.8	TRB	3.12873	51.953
3	2	gliph	ismart	1	TRB	0.731746	48.9452
3	2	gliph_HQ	ismart	1	TRB	0.228075	20.4136
3	2	tcrvalid	ismart	1	TRB	0.440602	36.0656
3	2	gliph	tcrdist	0	TRB	1.57459	56.7434
3	2	gliph_HQ	tcrdist	0	TRB	0.658049	32.4472
3	2	tcrvalid	tcrdist	0	TRB	2.32019	64.721
3	2	gliph	tcrdist	0.05	TRB	3.49245	44.6849
3	2	gliph_HQ	tcrdist	0.05	TRB	1.57315	26.3091
3	2	tcrvalid	tcrdist	0.05	TRB	4.32867	51.2762
3	2	gliph	tcrdist	0.1	TRB	3.49245	44.6227
3	2	gliph_HQ	tcrdist	0.1	TRB	1.57315	26.2669
3	2	tcrvalid	tcrdist	0.1	TRB	4.32867	51.2281
3	2	gliph	tcrdist	0.15	TRB	3.55912	43.3768
3	2	gliph_HQ	tcrdist	0.15	TRB	1.59371	25.3479
3	2	tcrvalid	tcrdist	0.15	TRB	4.51304	50.4964
3	2	gliph	tcrdist	0.2	TRB	3.69551	38.7014
3	2	gliph_HQ	tcrdist	0.2	TRB	1.66008	21.9923
3	2	tcrvalid	tcrdist	0.2	TRB	4.62162	45.5365
3	2	gliph	tcrdist	0.25	TRB	3.65413	38.0038
3	2	gliph_HQ	tcrdist	0.25	TRB	1.65167	21.7907
3	2	tcrvalid	tcrdist	0.25	TRB	4.64975	45.4837
3	2	gliph	tcrdist	0.3	TRB	3.78592	30.317
3	2	gliph_HQ	tcrdist	0.3	TRB	1.79188	17.5776
3	2	tcrvalid	tcrdist	0.3	TRB	4.93957	38.2805
3	2	gliph	tcrdist	0.35	TRB	3.06107	13.81
3	2	gliph_HQ	tcrdist	0.35	TRB	1.57502	8.2486
3	2	tcrvalid	tcrdist	0.35	TRB	4.81623	21.2748
3	2	gliph	tcrdist	0.4	TRB	3.07333	13.8263
3	2	gliph_HQ	tcrdist	0.4	TRB	1.57315	8.22325
3	2	tcrvalid	tcrdist	0.4	TRB	4.83029	21.2598
3	2	gliph	tcrdist	0.45	TRB	3.0358	12.8805
3	2	gliph_HQ	tcrdist	0.45	TRB	1.55258	7.60949
3	2	tcrvalid	tcrdist	0.45	TRB	4.80768	19.7737
3	2	gliph	tcrdist	0.5	TRB	2.92009	10.5545
3	2	gliph_HQ	tcrdist	0.5	TRB	1.55164	6.36855
3	2	tcrvalid	tcrdist	0.5	TRB	2.21324	7.8299
3	2	gliph	tcrdist	0.6	TRB	2.27492	6.47459
3	2	gliph_HQ	tcrdist	0.6	TRB	1.35441	4.33025
3	2	tcrvalid	tcrdist	0.6	TRB	1.47648	4.16519
3	2	gliph	tcrdist	0.7	TRB	1.46273	2.95436
3	2	gliph_HQ	tcrdist	0.7	TRB	0.868361	1.91126
3	2	tcrvalid	tcrdist	0.7	TRB	1.10463	2.23067
3	2	gliph	tcrdist	0.8	TRB	1.15777	2.02537
3	2	gliph_HQ	tcrdist	0.8	TRB	0.68235	1.2781
3	2	tcrvalid	tcrdist	0.8	TRB	0.976502	1.70951
3	2	gliph	tcrdist	0.9	TRB	0.877329	1.34734
3	2	gliph_HQ	tcrdist	0.9	TRB	0.402876	0.654612
3	2	tcrvalid	tcrdist	0.9	TRB	0.673397	1.03709
3	2	gliph	tcrdist	1	TRB	0.553981	0.732945
3	2	gliph_HQ	tcrdist	1	TRB	0.203768	0.281253
3	2	tcrvalid	tcrdist	1	TRB	0.390604	0.519604
3	3	gliph	tcrvalid	0	TRB	0.288867	96.5744
3	3	gliph_HQ	tcrvalid	0	TRB	0.0560837	94
3	3	tcrvalid	tcrvalid	0	TRB	0.917137	92.5475
3	3	gliph	tcrvalid	0.0518519	TRB	0.57467	83.2779
3	3	gliph_HQ	tcrvalid	0.0518519	TRB	0.168251	81.2381
3	3	tcrvalid	tcrvalid	0.04375	TRB	1.58663	94.164
3	3	gliph	tcrvalid	0.105556	TRB	0.882692	71.7349
3	3	gliph_HQ	tcrvalid	0.105556	TRB	0.349588	70.6311
3	3	tcrvalid	tcrvalid	0.0890625	TRB	2.3194	92.5692
3	3	gliph	tcrvalid	0.157407	TRB	1.25584	64.5954
3	3	gliph_HQ	tcrvalid	0.157407	TRB	0.593552	65.0843
3	3	tcrvalid	tcrvalid	0.132812	TRB	2.64829	85.8252
3	3	gliph	tcrvalid	0.211111	TRB	1.56923	55.5417
3	3	gliph_HQ	tcrvalid	0.211111	TRB	0.762739	52.5643
3	3	tcrvalid	tcrvalid	0.178125	TRB	3.07015	79.1122
3	3	gliph	tcrvalid	0.262963	TRB	1.76539	42.9157
3	3	gliph_HQ	tcrvalid	0.262963	TRB	0.887057	40.2426
3	3	tcrvalid	tcrvalid	0.221875	TRB	3.40451	68.57
3	3	gliph	tcrvalid	0.316667	TRB	1.8083	31.199
3	3	gliph_HQ	tcrvalid	0.316667	TRB	0.970246	29.6371
3	3	tcrvalid	tcrvalid	0.267187	TRB	3.64511	57.9649
3	3	gliph	tcrvalid	0.368519	TRB	1.75696	22.5261
3	3	gliph_HQ	tcrvalid	0.368519	TRB	0.980528	20.6103
3	3	tcrvalid	tcrvalid	0.310937	TRB	3.94041	47.2833
3	3	gliph	tcrvalid	0.42037	TRB	1.70868	15.6177
3	3	gliph_HQ	tcrvalid	0.42037	TRB	1.02259	13.9431
3	3	tcrvalid	tcrvalid	0.354687	TRB	4.29429	38.5775
3	3	gliph	tcrvalid	0.474074	TRB	1.41752	9.54224
3	3	gliph_HQ	tcrvalid	0.474074	TRB	0.859015	8.08239
3	3	tcrvalid	tcrvalid	0.4	TRB	3.83498	25.9216
3	3	gliph	tcrvalid	0.525926	TRB	1.29337	6.61048
3	3	gliph_HQ	tcrvalid	0.525926	TRB	0.802	5.38451
3	3	tcrvalid	tcrvalid	0.44375	TRB	1.19525	6.1287
3	3	gliph	tcrvalid	0.57963	TRB	1.07732	4.24224
3	3	gliph_HQ	tcrvalid	0.57963	TRB	0.721614	3.58771
3	3	tcrvalid	tcrvalid	0.489062	TRB	0.752299	2.99748
3	3	gliph	tcrvalid	0.631481	TRB	0.718728	2.25658
3	3	gliph_HQ	tcrvalid	0.631481	TRB	0.615058	2.36166
3	3	tcrvalid	tcrvalid	0.532812	TRB	0.435917	1.39609
3	3	gliph	tcrvalid	0.683333	TRB	0.538654	1.38426
3	3	gliph_HQ	tcrvalid	0.683333	TRB	0.369209	1.12655
3	3	tcrvalid	tcrvalid	0.576562	TRB	0.271859	0.706858
3	3	gliph	tcrvalid	0.737037	TRB	0.27814	0.602254
3	3	gliph_HQ	tcrvalid	0.737037	TRB	0.223397	0.560447
3	3	tcrvalid	tcrvalid	0.621875	TRB	0.172647	0.377065
3	3	gliph	tcrvalid	0.788889	TRB	0.202284	0.37661
3	3	gliph_HQ	tcrvalid	0.788889	TRB	0.161712	0.341653
3	3	tcrvalid	tcrvalid	0.665625	TRB	0.107808	0.201946
3	3	gliph	tcrvalid	0.842593	TRB	0.101911	0.167998
3	3	gliph_HQ	tcrvalid	0.842593	TRB	0.113102	0.206087
3	3	tcrvalid	tcrvalid	0.710938	TRB	0.0757762	0.124722
3	3	gliph	tcrvalid	0.894444	TRB	0.0658975	0.0981392
3	3	gliph_HQ	tcrvalid	0.894444	TRB	0.0990768	0.159865
3	3	tcrvalid	tcrvalid	0.754687	TRB	0.0382787	0.0570491
3	3	gliph	ismart	0	TRB	0.366254	0.71126
3	3	gliph_HQ	ismart	0	TRB	0.300043	0.687996
3	3	tcrvalid	ismart	0	TRB	0.196079	0.389471
3	3	gliph	tcrvalid	0.948148	TRB	0.0635978	0.0870693
3	3	gliph_HQ	tcrvalid	0.948148	TRB	0.0635623	0.0926698
3	3	tcrvalid	tcrvalid	0.8	TRB	0.0359364	0.0491731
3	3	gliph	ismart	0.2	TRB	0.563167	1.48008
3	3	gliph	tcrvalid	1	TRB	0.0628312	0.0802851
3	3	gliph_HQ	ismart	0.2	TRB	0.433703	1.41449
3	3	gliph_HQ	tcrvalid	1	TRB	0.0514109	0.0690638
3	3	tcrvalid	ismart	0.2	TRB	0.433572	1.17267
3	3	tcrvalid	tcrvalid	0.84375	TRB	0.00312573	0.003996
3	3	gliph	ismart	0.4	TRB	1.43363	8.05729
3	3	gliph_HQ	ismart	0.4	TRB	0.92632	6.96282
3	3	tcrvalid	ismart	0.4	TRB	0.850741	4.70454
3	3	gliph	ismart	0.6	TRB	2.2665	34.6865
3	3	gliph_HQ	ismart	0.6	TRB	1.10019	24.8498
3	3	tcrvalid	ismart	0.6	TRB	3.75605	49.788
3	3	gliph	ismart	0.8	TRB	0.801473	64.7898
3	3	gliph_HQ	ismart	0.8	TRB	0.358002	45.9373
3	3	tcrvalid	ismart	0.8	TRB	1.72881	77.9386
3	3	gliph	ismart	1	TRB	0.145583	81.8459
3	3	gliph_HQ	ismart	1	TRB	0.0560837	64
3	3	tcrvalid	ismart	1	TRB	0.0484353	63.6061
3	3	gliph	tcrdist	0	TRB	0.574669	88.8104
3	3	gliph_HQ	tcrdist	0	TRB	0.243029	74.9581
3	3	tcrvalid	tcrdist	0	TRB	1.56788	90.8424
3	3	gliph	tcrdist	0.05	TRB	1.89411	63.9776
3	3	gliph_HQ	tcrdist	0.05	TRB	0.852473	52.996
3	3	tcrvalid	tcrdist	0.05	TRB	3.28654	80.1938
3	3	gliph	tcrdist	0.1	TRB	1.89411	63.9776
3	3	gliph_HQ	tcrdist	0.1	TRB	0.852473	52.996
3	3	tcrvalid	tcrdist	0.1	TRB	3.28654	80.1938
3	3	gliph	tcrdist	0.15	TRB	1.95924	62.392
3	3	gliph_HQ	tcrdist	0.15	TRB	0.908558	52.4412
3	3	tcrvalid	tcrdist	0.15	TRB	3.44434	78.5885
3	3	gliph	tcrdist	0.2	TRB	2.03127	54.1533
3	3	gliph_HQ	tcrdist	0.2	TRB	0.959969	42.7844
3	3	tcrvalid	tcrdist	0.2	TRB	3.50293	71.6485
3	3	gliph	tcrdist	0.25	TRB	1.98989	52.5327
3	3	gliph_HQ	tcrdist	0.25	TRB	0.957165	42.3393
3	3	tcrvalid	tcrdist	0.25	TRB	3.50293	71.3597
3	3	gliph	tcrdist	0.3	TRB	2.14314	39.1587
3	3	gliph_HQ	tcrdist	0.3	TRB	1.11046	31.0366
3	3	tcrvalid	tcrdist	0.3	TRB	3.86463	59.7827
3	3	gliph	tcrdist	0.35	TRB	1.5064	11.5137
3	3	gliph_HQ	tcrdist	0.35	TRB	1.06559	10.4957
3	3	tcrvalid	tcrdist	0.35	TRB	3.75379	26.8731
3	3	gliph	tcrdist	0.4	TRB	1.50334	11.4671
3	3	gliph_HQ	tcrdist	0.4	TRB	1.06559	10.4735
3	3	tcrvalid	tcrdist	0.4	TRB	3.75379	26.7742
3	3	gliph	tcrdist	0.45	TRB	1.4704	10.246
3	3	gliph_HQ	tcrdist	0.45	TRB	1.05998	9.36811
3	3	tcrvalid	tcrdist	0.45	TRB	3.58587	23.4104
3	3	gliph	tcrdist	0.5	TRB	1.40526	7.7477
3	3	gliph_HQ	tcrdist	0.5	TRB	1.0553	7.08199
3	3	tcrvalid	tcrdist	0.5	TRB	1.04065	5.43873
3	3	gliph	tcrdist	0.6	TRB	1.03823	4.0315
3	3	gliph_HQ	tcrdist	0.6	TRB	0.945002	4.36988
3	3	tcrvalid	tcrdist	0.6	TRB	0.50388	1.90935
3	3	gliph	tcrdist	0.7	TRB	0.544786	1.3
3	3	gliph_HQ	tcrdist	0.7	TRB	0.614118	1.65532
3	3	tcrvalid	tcrdist	0.7	TRB	0.393728	0.938955
3	3	gliph	tcrdist	0.8	TRB	0.393073	0.779823
3	3	gliph_HQ	tcrdist	0.8	TRB	0.446799	0.976426
3	3	tcrvalid	tcrdist	0.8	TRB	0.310915	0.619191
3	3	gliph	tcrdist	0.9	TRB	0.290403	0.486606
3	3	gliph_HQ	tcrdist	0.9	TRB	0.285102	0.516538
3	3	tcrvalid	tcrdist	0.9	TRB	0.140615	0.23715
3	3	gliph	tcrdist	1	TRB	0.138688	0.192287
3	3	gliph_HQ	tcrdist	1	TRB	0.132728	0.19426
3	3	tcrvalid	tcrdist	1	TRB	0.043746	0.0610928
4	2	gliph	tcrvalid	0	TRB	0.877882	54.0258
4	2	gliph_HQ	tcrvalid	0	TRB	0.366778	32.6208
4	2	tcrvalid	tcrvalid	0	TRB	1.37159	64.4657
4	2	gliph	tcrvalid	0.0518519	TRB	1.25674	47.3385
4	2	gliph_HQ	tcrvalid	0.0518519	TRB	0.524378	27.9284
4	2	tcrvalid	tcrvalid	0.04375	TRB	2.03839	60.4071
4	2	gliph	tcrvalid	0.105556	TRB	1.67607	40.9859
4	2	gliph_HQ	tcrvalid	0.105556	TRB	0.72496	24.3575
4	2	tcrvalid	tcrvalid	0.0890625	TRB	2.54083	53.4966
4	2	gliph	tcrvalid	0.157407	TRB	2.09968	36.3326
4	2	gliph_HQ	tcrvalid	0.157407	TRB	0.929841	21.3646
4	2	tcrvalid	tcrvalid	0.132812	TRB	2.86458	46.0363
4	2	gliph	tcrvalid	0.211111	TRB	2.41111	31.1553
4	2	gliph_HQ	tcrvalid	0.211111	TRB	1.08816	18.2358
4	2	tcrvalid	tcrvalid	0.178125	TRB	3.29044	40.6334
4	2	gliph	tcrvalid	0.262963	TRB	2.59257	25.4282
4	2	gliph_HQ	tcrvalid	0.262963	TRB	1.1777	14.8267
4	2	tcrvalid	tcrvalid	0.221875	TRB	3.59676	34.2926
4	2	gliph	tcrvalid	0.316667	TRB	2.61525	19.6569
4	2	gliph_HQ	tcrvalid	0.316667	TRB	1.28731	12.061
4	2	tcrvalid	tcrvalid	0.267187	TRB	3.92673	29.277
4	2	gliph	tcrvalid	0.368519	TRB	2.52698	15.209
4	2	gliph_HQ	tcrvalid	0.368519	TRB	1.27226	9.27141
4	2	tcrvalid	tcrvalid	0.310937	TRB	4.13343	24.5284
4	2	gliph	tcrvalid	0.42037	TRB	2.31486	11.1813
4	2	gliph_HQ	tcrvalid	0.42037	TRB	1.16338	6.64143
4	2	tcrvalid	tcrvalid	0.354687	TRB	4.31897	20.7108
4	2	gliph	tcrvalid	0.474074	TRB	2.04941	8.00039
4	2	gliph_HQ	tcrvalid	0.474074	TRB	1.05879	4.77616
4	2	tcrvalid	tcrvalid	0.4	TRB	3.0445	11.816
4	2	gliph	tcrvalid	0.525926	TRB	1.90045	6.08751
4	2	gliph_HQ	tcrvalid	0.525926	TRB	0.977129	3.56172
4	2	tcrvalid	tcrvalid	0.44375	TRB	1.82795	5.82031
4	2	gliph	tcrvalid	0.57963	TRB	1.52832	4.09779
4	2	gliph_HQ	tcrvalid	0.57963	TRB	0.822393	2.46337
4	2	tcrvalid	tcrvalid	0.489062	TRB	1.28256	3.43954
4	2	gliph	tcrvalid	0.631481	TRB	1.18747	2.71465
4	2	gliph_HQ	tcrvalid	0.631481	TRB	0.641144	1.62071
4	2	tcrvalid	tcrvalid	0.532812	TRB	1.01297	2.3249
4	2	gliph	tcrvalid	0.683333	TRB	0.884012	1.75734
4	2	gliph_HQ	tcrvalid	0.683333	TRB	0.376804	0.815455
4	2	tcrvalid	tcrvalid	0.576562	TRB	0.73654	1.46766
4	2	gliph	tcrvalid	0.737037	TRB	0.599559	1.0539
4	2	gliph_HQ	tcrvalid	0.737037	TRB	0.246429	0.466591
4	2	tcrvalid	tcrvalid	0.621875	TRB	0.550378	0.97093
4	2	gliph	tcrvalid	0.788889	TRB	0.446297	0.705575
4	2	gliph_HQ	tcrvalid	0.788889	TRB	0.168347	0.283653
4	2	tcrvalid	tcrvalid	0.665625	TRB	0.382273	0.605225
4	2	gliph	tcrvalid	0.842593	TRB	0.334723	0.483862
4	2	gliph_HQ	tcrvalid	0.842593	TRB	0.124646	0.18981
4	2	tcrvalid	tcrvalid	0.710938	TRB	0.297601	0.430378
4	2	gliph	tcrvalid	0.894444	TRB	0.249511	0.335103
4	2	gliph_HQ	tcrvalid	0.894444	TRB	0.0802335	0.112121
4	2	tcrvalid	tcrvalid	0.754687	TRB	0.237832	0.318511
4	2	gliph	ismart	0	TRB	0.695812	1.14363
4	2	gliph_HQ	ismart	0	TRB	0.369644	0.662923
4	2	tcrvalid	ismart	0	TRB	0.575902	0.960508
4	2	gliph	tcrvalid	0.948148	TRB	0.180848	0.228556
4	2	gliph_HQ	tcrvalid	0.948148	TRB	0.0322355	0.0420822
4	2	tcrvalid	tcrvalid	0.8	TRB	0.132614	0.166951
4	2	gliph	ismart	0.2	TRB	1.01827	2.0549
4	2	gliph	tcrvalid	1	TRB	0.120156	0.144171
4	2	gliph_HQ	ismart	0.2	TRB	0.524378	1.17593
4	2	gliph_HQ	tcrvalid	1	TRB	0.0222072	0.027371
4	2	tcrvalid	ismart	0.2	TRB	0.975611	1.9932
4	2	tcrvalid	tcrvalid	0.84375	TRB	0.107086	0.128056
4	2	gliph	ismart	0.4	TRB	2.02979	6.6013
4	2	gliph_HQ	ismart	0.4	TRB	1.08672	3.99027
4	2	tcrvalid	ismart	0.4	TRB	1.63308	5.26312
4	2	gliph	ismart	0.6	TRB	3.03274	18.7231
4	2	gliph_HQ	ismart	0.6	TRB	1.46209	10.2292
4	2	tcrvalid	ismart	0.6	TRB	4.28722	25.2489
4	2	gliph	ismart	0.8	TRB	1.75576	31.9225
4	2	gliph_HQ	ismart	0.8	TRB	0.696306	14.5536
4	2	tcrvalid	ismart	0.8	TRB	2.5016	39.3963
4	2	gliph	ismart	1	TRB	0.585459	34.1792
4	2	gliph_HQ	ismart	1	TRB	0.174793	11.9979
4	2	tcrvalid	ismart	1	TRB	0.352391	23.4355
4	2	gliph	tcrdist	0	TRB	1.26287	43.4091
4	2	gliph_HQ	tcrdist	0	TRB	0.508618	21.5879
4	2	tcrvalid	tcrdist	0	TRB	1.85472	51.8977
4	2	gliph	tcrdist	0.05	TRB	2.75503	32.6818
4	2	gliph_HQ	tcrdist	0.05	TRB	1.18343	16.8009
4	2	tcrvalid	tcrdist	0.05	TRB	3.41558	38.3057
4	2	gliph	tcrdist	0.1	TRB	2.75503	32.6553
4	2	gliph_HQ	tcrdist	0.1	TRB	1.18343	16.7857
4	2	tcrvalid	tcrdist	0.1	TRB	3.41558	38.2758
4	2	gliph	tcrdist	0.15	TRB	2.80714	31.7599
4	2	gliph_HQ	tcrdist	0.15	TRB	1.20493	16.3102
4	2	tcrvalid	tcrdist	0.15	TRB	3.60112	38.2127
4	2	gliph	tcrdist	0.2	TRB	2.923	28.264
4	2	gliph_HQ	tcrdist	0.2	TRB	1.25006	14.1265
4	2	tcrvalid	tcrdist	0.2	TRB	3.67147	33.8639
4	2	gliph	tcrdist	0.25	TRB	2.8899	27.7122
4	2	gliph_HQ	tcrdist	0.25	TRB	1.24862	14.0109
4	2	tcrvalid	tcrdist	0.25	TRB	3.69139	33.7642
4	2	gliph	tcrdist	0.3	TRB	2.98063	21.5504
4	2	gliph_HQ	tcrdist	0.3	TRB	1.41267	11.6688
4	2	tcrvalid	tcrdist	0.3	TRB	3.89249	27.4954
4	2	gliph	tcrdist	0.35	TRB	2.27685	9.32808
4	2	gliph_HQ	tcrdist	0.35	TRB	1.20062	5.45204
4	2	tcrvalid	tcrdist	0.35	TRB	2.43372	9.80538
4	2	gliph	tcrdist	0.4	TRB	2.28421	9.33701
4	2	gliph_HQ	tcrdist	0.4	TRB	1.20062	5.44221
4	2	tcrvalid	tcrdist	0.4	TRB	2.43745	9.78464
4	2	gliph	tcrdist	0.45	TRB	2.2842	8.80867
4	2	gliph_HQ	tcrdist	0.45	TRB	1.19059	5.07441
4	2	tcrvalid	tcrdist	0.45	TRB	2.59001	9.77043
4	2	gliph	tcrdist	0.5	TRB	2.1898	7.23278
4	2	gliph_HQ	tcrdist	0.5	TRB	1.12899	4.05786
4	2	tcrvalid	tcrdist	0.5	TRB	1.35353	4.40038
4	2	gliph	tcrdist	0.6	TRB	1.64174	4.29857
4	2	gliph_HQ	tcrdist	0.6	TRB	0.871819	2.46074
4	2	tcrvalid	tcrdist	0.6	TRB	1.09764	2.84629
4	2	gliph	tcrdist	0.7	TRB	1.01581	1.92519
4	2	gliph_HQ	tcrdist	0.7	TRB	0.472083	0.949563
4	2	tcrvalid	tcrdist	0.7	TRB	0.798171	1.51434
4	2	gliph	tcrdist	0.8	TRB	0.858878	1.41974
4	2	gliph_HQ	tcrdist	0.8	TRB	0.374662	0.649448
4	2	tcrvalid	tcrdist	0.8	TRB	0.693577	1.14756
4	2	gliph	tcrdist	0.9	TRB	0.681705	1.00077
4	2	gliph_HQ	tcrdist	0.9	TRB	0.249297	0.380113
4	2	tcrvalid	tcrdist	0.9	TRB	0.48376	0.711058
4	2	gliph	tcrdist	1	TRB	0.410741	0.52719
4	2	gliph_HQ	tcrdist	1	TRB	0.166914	0.220285
4	2	tcrvalid	tcrdist	1	TRB	0.283905	0.365118
4	3	gliph	tcrvalid	0	TRB	0.232957	92.0266
4	3	gliph_HQ	tcrvalid	0	TRB	0.0429818	75
4	3	tcrvalid	tcrvalid	0	TRB	0.729062	90.5505
4	3	gliph	tcrvalid	0.0518519	TRB	0.459171	76.9615
4	3	gliph_HQ	tcrvalid	0.0518519	TRB	0.128945	65.8367
4	3	tcrvalid	tcrvalid	0.04375	TRB	1.2315	88.2854
4	3	gliph	tcrvalid	0.105556	TRB	0.703164	64.1318
4	3	gliph_HQ	tcrvalid	0.105556	TRB	0.26792	54.7497
4	3	tcrvalid	tcrvalid	0.0890625	TRB	1.80554	85.838
4	3	gliph	tcrvalid	0.157407	TRB	1.02134	56.0476
4	3	gliph_HQ	tcrvalid	0.157407	TRB	0.464204	48.5336
4	3	tcrvalid	tcrvalid	0.132812	TRB	2.09754	77.3179
4	3	gliph	tcrvalid	0.211111	TRB	1.25062	45.5012
4	3	gliph_HQ	tcrvalid	0.211111	TRB	0.592433	37.6003
4	3	tcrvalid	tcrvalid	0.178125	TRB	2.41506	68.1152
4	3	gliph	tcrvalid	0.262963	TRB	1.41001	33.79
4	3	gliph_HQ	tcrvalid	0.262963	TRB	0.702038	27.5534
4	3	tcrvalid	tcrvalid	0.221875	TRB	2.66784	55.6241
4	3	gliph	tcrvalid	0.316667	TRB	1.47928	24.0175
4	3	gliph_HQ	tcrvalid	0.316667	TRB	0.780123	19.2704
4	3	tcrvalid	tcrvalid	0.267187	TRB	2.89571	44.9225
4	3	gliph	tcrvalid	0.368519	TRB	1.40878	16.4153
4	3	gliph_HQ	tcrvalid	0.368519	TRB	0.785852	12.9127
4	3	tcrvalid	tcrvalid	0.310937	TRB	3.11985	35.0197
4	3	gliph	tcrvalid	0.42037	TRB	1.31314	10.8179
4	3	gliph_HQ	tcrvalid	0.42037	TRB	0.777256	8.53874
4	3	tcrvalid	tcrvalid	0.354687	TRB	3.34149	27.5256
4	3	gliph	tcrvalid	0.474074	TRB	1.12188	6.75757
4	3	gliph_HQ	tcrvalid	0.474074	TRB	0.704904	5.3899
4	3	tcrvalid	tcrvalid	0.4	TRB	2.01659	12.351
4	3	gliph	tcrvalid	0.525926	TRB	1.05199	4.83702
4	3	gliph_HQ	tcrvalid	0.525926	TRB	0.679837	3.79078
4	3	tcrvalid	tcrvalid	0.44375	TRB	0.879107	4.05031
4	3	gliph	tcrvalid	0.57963	TRB	0.806766	2.88932
4	3	gliph_HQ	tcrvalid	0.57963	TRB	0.570231	2.39952
4	3	tcrvalid	tcrvalid	0.489062	TRB	0.522987	1.88414
4	3	gliph	tcrvalid	0.631481	TRB	0.545611	1.55914
4	3	gliph_HQ	tcrvalid	0.631481	TRB	0.463485	1.52486
4	3	tcrvalid	tcrvalid	0.532812	TRB	0.345544	1.00091
4	3	gliph	tcrvalid	0.683333	TRB	0.375799	0.887146
4	3	gliph_HQ	tcrvalid	0.683333	TRB	0.220637	0.584814
4	3	tcrvalid	tcrvalid	0.576562	TRB	0.155651	0.371112
4	3	gliph	tcrvalid	0.737037	TRB	0.169816	0.341094
4	3	gliph_HQ	tcrvalid	0.737037	TRB	0.121782	0.26987
4	3	tcrvalid	tcrvalid	0.621875	TRB	0.10584	0.214545
4	3	gliph	tcrvalid	0.788889	TRB	0.125675	0.220147
4	3	gliph_HQ	tcrvalid	0.788889	TRB	0.084532	0.161063
4	3	tcrvalid	tcrvalid	0.665625	TRB	0.0591454	0.103921
4	3	gliph	tcrvalid	0.842593	TRB	0.0668213	0.104529
4	3	gliph_HQ	tcrvalid	0.842593	TRB	0.0551591	0.092285
4	3	tcrvalid	tcrvalid	0.710938	TRB	0.0466949	0.072984
4	3	gliph	tcrvalid	0.894444	TRB	0.0429126	0.0610888
4	3	gliph_HQ	tcrvalid	0.894444	TRB	0.0379676	0.0568596
4	3	tcrvalid	tcrvalid	0.754687	TRB	0.0255262	0.0362849
4	3	gliph	ismart	0	TRB	0.270357	0.485314
4	3	gliph_HQ	ismart	0	TRB	0.198434	0.398697
4	3	tcrvalid	ismart	0	TRB	0.125763	0.229864
4	3	gliph	tcrvalid	0.948148	TRB	0.0465905	0.0613664
4	3	gliph_HQ	tcrvalid	0.948148	TRB	0.0214904	0.0295186
4	3	tcrvalid	tcrvalid	0.8	TRB	0.014943	0.0196667
4	3	gliph	ismart	0.2	TRB	0.3899	0.91725
4	3	gliph	tcrvalid	1	TRB	0.042912	0.0530223
4	3	gliph_HQ	ismart	0.2	TRB	0.300873	0.818718
4	3	gliph_HQ	tcrvalid	1	TRB	0.0193416	0.0247278
4	3	tcrvalid	ismart	0.2	TRB	0.272076	0.650963
4	3	tcrvalid	tcrvalid	0.84375	TRB	0	0
4	3	gliph	ismart	0.4	TRB	0.963089	4.6482
4	3	gliph_HQ	ismart	0.4	TRB	0.724237	4.26263
4	3	tcrvalid	ismart	0.4	TRB	0.594587	2.82372
4	3	gliph	ismart	0.6	TRB	1.70243	23.4121
4	3	gliph_HQ	ismart	0.6	TRB	0.86035	15.5514
4	3	tcrvalid	ismart	0.6	TRB	3.00902	37.1774
4	3	gliph	ismart	0.8	TRB	0.64615	49.5985
4	3	gliph_HQ	ismart	0.8	TRB	0.275083	28.819
4	3	tcrvalid	ismart	0.8	TRB	1.38466	65.7348
4	3	gliph	ismart	1	TRB	0.114639	64.0023
4	3	gliph_HQ	ismart	1	TRB	0.0429818	40.7537
4	3	tcrvalid	ismart	1	TRB	0.035488	35.4204
4	3	gliph	tcrdist	0	TRB	0.459171	75.7713
4	3	gliph_HQ	tcrdist	0	TRB	0.186254	52.713
4	3	tcrvalid	tcrdist	0	TRB	1.25018	85.3485
4	3	gliph	tcrdist	0.05	TRB	1.48725	49.8992
4	3	gliph_HQ	tcrdist	0.05	TRB	0.625387	32.7226
4	3	tcrvalid	tcrdist	0.05	TRB	2.58005	66.0895
4	3	gliph	tcrdist	0.1	TRB	1.48725	49.869
4	3	gliph_HQ	tcrdist	0.1	TRB	0.625387	32.6862
4	3	tcrvalid	tcrdist	0.1	TRB	2.58005	66.0582
4	3	gliph	tcrdist	0.15	TRB	1.54059	48.356
4	3	gliph_HQ	tcrdist	0.15	TRB	0.675532	32.3774
4	3	tcrvalid	tcrdist	0.15	TRB	2.74566	65.5427
4	3	gliph	tcrdist	0.2	TRB	1.60373	40.8424
4	3	gliph_HQ	tcrdist	0.2	TRB	0.710634	25.7142
4	3	tcrvalid	tcrdist	0.2	TRB	2.78427	57.5575
4	3	gliph	tcrdist	0.25	TRB	1.57062	39.4983
4	3	gliph_HQ	tcrdist	0.25	TRB	0.710634	25.4325
4	3	tcrvalid	tcrdist	0.25	TRB	2.78427	57.0026
4	3	gliph	tcrdist	0.3	TRB	1.6773	28.0607
4	3	gliph_HQ	tcrdist	0.3	TRB	0.883993	19.7399
4	3	tcrvalid	tcrdist	0.3	TRB	3.04576	44.8094
4	3	gliph	tcrdist	0.35	TRB	1.06915	7.31234
4	3	gliph_HQ	tcrdist	0.35	TRB	0.808056	6.57467
4	3	tcrvalid	tcrdist	0.35	TRB	1.60566	10.3336
4	3	gliph	tcrdist	0.4	TRB	1.06915	7.29564
4	3	gliph_HQ	tcrdist	0.4	TRB	0.808056	6.56285
4	3	tcrvalid	tcrdist	0.4	TRB	1.60317	10.2785
4	3	gliph	tcrdist	0.45	TRB	1.08631	6.80378
4	3	gliph_HQ	tcrdist	0.45	TRB	0.809489	6.00815
4	3	tcrvalid	tcrdist	0.45	TRB	1.64864	9.81358
4	3	gliph	tcrdist	0.5	TRB	1.05444	5.23793
4	3	gliph_HQ	tcrdist	0.5	TRB	0.757912	4.33681
4	3	tcrvalid	tcrdist	0.5	TRB	0.456365	2.18845
4	3	gliph	tcrdist	0.6	TRB	0.750988	2.64068
4	3	gliph_HQ	tcrdist	0.6	TRB	0.606763	2.40655
4	3	tcrvalid	tcrdist	0.6	TRB	0.360484	1.2449
4	3	gliph	tcrdist	0.7	TRB	0.345143	0.765575
4	3	gliph_HQ	tcrdist	0.7	TRB	0.307318	0.743621
4	3	tcrvalid	tcrdist	0.7	TRB	0.263981	0.586981
4	3	gliph	tcrdist	0.8	TRB	0.293649	0.545913
4	3	gliph_HQ	tcrdist	0.8	TRB	0.222792	0.442385
4	3	tcrvalid	tcrdist	0.8	TRB	0.207327	0.386666
4	3	gliph	tcrdist	0.9	TRB	0.236023	0.375239
4	3	gliph_HQ	tcrdist	0.9	TRB	0.174795	0.292497
4	3	tcrvalid	tcrdist	0.9	TRB	0.0859189	0.137075
4	3	gliph	tcrdist	1	TRB	0.0962466	0.129028
4	3	gliph_HQ	tcrdist	1	TRB	0.111038	0.154429
4	3	tcrvalid	tcrdist	1	TRB	0.0280168	0.0376772
5	2	gliph	tcrvalid	0	TRB	0.729946	44.2245
5	2	gliph_HQ	tcrvalid	0	TRB	0.294932	24.1321
5	2	tcrvalid	tcrvalid	0	TRB	1.13886	55.2147
5	2	gliph	tcrvalid	0.0518519	TRB	1.04716	38.6064
5	2	gliph_HQ	tcrvalid	0.0518519	TRB	0.420917	20.3892
5	2	tcrvalid	tcrvalid	0.04375	TRB	1.71114	51.6064
5	2	gliph	tcrvalid	0.105556	TRB	1.39196	32.7111
5	2	gliph_HQ	tcrvalid	0.105556	TRB	0.582317	17.6524
5	2	tcrvalid	tcrvalid	0.0890625	TRB	2.1287	44.5242
5	2	gliph	tcrvalid	0.157407	TRB	1.71989	28.2414
5	2	gliph_HQ	tcrvalid	0.157407	TRB	0.7263	14.9515
5	2	tcrvalid	tcrvalid	0.132812	TRB	2.39777	37.2442
5	2	gliph	tcrvalid	0.211111	TRB	1.9988	24.212
5	2	gliph_HQ	tcrvalid	0.211111	TRB	0.844737	12.4854
5	2	tcrvalid	tcrvalid	0.178125	TRB	2.74082	32.1331
5	2	gliph	tcrvalid	0.262963	TRB	2.12395	19.3786
5	2	gliph_HQ	tcrvalid	0.262963	TRB	0.896408	9.8845
5	2	tcrvalid	tcrvalid	0.221875	TRB	2.99695	26.884
5	2	gliph	tcrvalid	0.316667	TRB	2.08206	14.6289
5	2	gliph_HQ	tcrvalid	0.316667	TRB	0.970723	8.13182
5	2	tcrvalid	tcrvalid	0.267187	TRB	3.25515	22.875
5	2	gliph	tcrvalid	0.368519	TRB	1.9942	11.1414
5	2	gliph_HQ	tcrvalid	0.368519	TRB	0.953886	6.19698
5	2	tcrvalid	tcrvalid	0.310937	TRB	3.38503	18.8401
5	2	gliph	tcrvalid	0.42037	TRB	1.84198	8.2789
5	2	gliph_HQ	tcrvalid	0.42037	TRB	0.877832	4.49267
5	2	tcrvalid	tcrvalid	0.354687	TRB	3.52162	15.7869
5	2	gliph	tcrvalid	0.474074	TRB	1.59219	5.81405
5	2	gliph_HQ	tcrvalid	0.474074	TRB	0.724559	2.95716
5	2	tcrvalid	tcrvalid	0.4	TRB	1.98796	7.24076
5	2	gliph	tcrvalid	0.525926	TRB	1.38582	4.15687
5	2	gliph_HQ	tcrvalid	0.525926	TRB	0.682176	2.25995
5	2	tcrvalid	tcrvalid	0.44375	TRB	1.33445	4.00031
5	2	gliph	tcrvalid	0.57963	TRB	1.15034	2.90384
5	2	gliph_HQ	tcrvalid	0.57963	TRB	0.547482	1.5042
5	2	tcrvalid	tcrvalid	0.489062	TRB	0.945859	2.39163
5	2	gliph	tcrvalid	0.631481	TRB	0.842838	1.81959
5	2	gliph_HQ	tcrvalid	0.631481	TRB	0.409886	0.951949
5	2	tcrvalid	tcrvalid	0.532812	TRB	0.696975	1.51096
5	2	gliph	tcrvalid	0.683333	TRB	0.627786	1.18591
5	2	gliph_HQ	tcrvalid	0.683333	TRB	0.244424	0.491961
5	2	tcrvalid	tcrvalid	0.576562	TRB	0.555718	1.05094
5	2	gliph	tcrvalid	0.737037	TRB	0.418862	0.70432
5	2	gliph_HQ	tcrvalid	0.737037	TRB	0.174755	0.310268
5	2	tcrvalid	tcrvalid	0.621875	TRB	0.404113	0.679979
5	2	gliph	tcrvalid	0.788889	TRB	0.305462	0.46617
5	2	gliph_HQ	tcrvalid	0.788889	TRB	0.123664	0.197516
5	2	tcrvalid	tcrvalid	0.665625	TRB	0.279412	0.425823
5	2	gliph	tcrvalid	0.842593	TRB	0.229863	0.322487
5	2	gliph_HQ	tcrvalid	0.842593	TRB	0.0801192	0.116756
5	2	tcrvalid	tcrvalid	0.710938	TRB	0.216803	0.303737
5	2	gliph	tcrvalid	0.894444	TRB	0.17061	0.223524
5	2	gliph_HQ	tcrvalid	0.894444	TRB	0.0435422	0.0587687
5	2	tcrvalid	tcrvalid	0.754687	TRB	0.16713	0.218226
5	2	gliph	ismart	0	TRB	0.487826	0.767079
5	2	gliph_HQ	ismart	0	TRB	0.250228	0.419895
5	2	tcrvalid	ismart	0	TRB	0.444472	0.707824
5	2	gliph	tcrvalid	0.948148	TRB	0.116464	0.144124
5	2	gliph_HQ	tcrvalid	0.948148	TRB	0.0255448	0.0323851
5	2	tcrvalid	tcrvalid	0.8	TRB	0.0967581	0.119266
5	2	gliph	ismart	0.2	TRB	0.760598	1.44169
5	2	gliph	tcrvalid	1	TRB	0.0822388	0.0970689
5	2	gliph_HQ	ismart	0.2	TRB	0.350669	0.719013
5	2	gliph_HQ	tcrvalid	1	TRB	0.0150944	0.0181462
5	2	tcrvalid	ismart	0.2	TRB	0.762175	1.46193
5	2	tcrvalid	tcrvalid	0.84375	TRB	0.073991	0.0870177
5	2	gliph	ismart	0.4	TRB	1.56666	4.63707
5	2	gliph_HQ	ismart	0.4	TRB	0.714109	2.30275
5	2	tcrvalid	ismart	0.4	TRB	1.31634	3.88497
5	2	gliph	ismart	0.6	TRB	2.50807	14.0904
5	2	gliph_HQ	ismart	0.6	TRB	1.12283	6.87969
5	2	tcrvalid	ismart	0.6	TRB	3.49058	18.9517
5	2	gliph	ismart	0.8	TRB	1.45223	23.7564
5	2	gliph_HQ	ismart	0.8	TRB	0.560255	10.0985
5	2	tcrvalid	ismart	0.8	TRB	2.08058	30.6819
5	2	gliph	ismart	1	TRB	0.48629	24.8641
5	2	gliph_HQ	ismart	1	TRB	0.139338	7.90499
5	2	tcrvalid	ismart	1	TRB	0.295453	16.5805
5	2	gliph	tcrdist	0	TRB	1.04818	33.4656
5	2	gliph_HQ	tcrdist	0	TRB	0.409886	15.2128
5	2	tcrvalid	tcrdist	0	TRB	1.53935	41.994
5	2	gliph	tcrdist	0.05	TRB	2.28996	25.2068
5	2	gliph_HQ	tcrdist	0.05	TRB	0.955627	11.9856
5	2	tcrvalid	tcrdist	0.05	TRB	2.84638	30.1343
5	2	gliph	tcrdist	0.1	TRB	2.28996	25.1874
5	2	gliph_HQ	tcrdist	0.1	TRB	0.955627	11.9756
5	2	tcrvalid	tcrdist	0.1	TRB	2.84638	30.1145
5	2	gliph	tcrdist	0.15	TRB	2.32929	24.3614
5	2	gliph_HQ	tcrdist	0.15	TRB	0.967238	11.5189
5	2	tcrvalid	tcrdist	0.15	TRB	2.98867	29.8966
5	2	gliph	tcrdist	0.2	TRB	2.37884	20.8944
5	2	gliph_HQ	tcrdist	0.2	TRB	0.984655	9.66999
5	2	tcrvalid	tcrdist	0.2	TRB	3.04921	25.9413
5	2	gliph	tcrdist	0.25	TRB	2.34819	20.4834
5	2	gliph_HQ	tcrdist	0.25	TRB	0.977688	9.54605
5	2	tcrvalid	tcrdist	0.25	TRB	3.06784	25.9188
5	2	gliph	tcrdist	0.3	TRB	2.41204	15.7429
5	2	gliph_HQ	tcrdist	0.3	TRB	1.06884	7.65201
5	2	tcrvalid	tcrdist	0.3	TRB	3.21013	20.6415
5	2	gliph	tcrdist	0.35	TRB	1.84402	6.87215
5	2	gliph_HQ	tcrdist	0.35	TRB	0.876085	3.49355
5	2	tcrvalid	tcrdist	0.35	TRB	1.29198	4.77631
5	2	gliph	tcrdist	0.4	TRB	1.85219	6.88665
5	2	gliph_HQ	tcrdist	0.4	TRB	0.876085	3.48681
5	2	tcrvalid	tcrdist	0.4	TRB	1.28939	4.75264
5	2	gliph	tcrdist	0.45	TRB	1.83125	6.42759
5	2	gliph_HQ	tcrdist	0.45	TRB	0.87028	3.26298
5	2	tcrvalid	tcrdist	0.45	TRB	1.14921	3.97168
5	2	gliph	tcrdist	0.5	TRB	1.71529	5.19182
5	2	gliph_HQ	tcrdist	0.5	TRB	0.804098	2.58002
5	2	tcrvalid	tcrdist	0.5	TRB	1.03797	3.11122
5	2	gliph	tcrdist	0.6	TRB	1.25557	3.05785
5	2	gliph_HQ	tcrdist	0.6	TRB	0.647923	1.6651
5	2	tcrvalid	tcrdist	0.6	TRB	0.872389	2.11558
5	2	gliph	tcrdist	0.7	TRB	0.77796	1.40363
5	2	gliph_HQ	tcrdist	0.7	TRB	0.387244	0.728504
5	2	tcrvalid	tcrdist	0.7	TRB	0.61833	1.11725
5	2	gliph	tcrdist	0.8	TRB	0.659453	1.0484
5	2	gliph_HQ	tcrdist	0.8	TRB	0.315251	0.518962
5	2	tcrvalid	tcrdist	0.8	TRB	0.534505	0.850706
5	2	gliph	tcrdist	0.9	TRB	0.503656	0.715568
5	2	tcrvalid	tcrdist	0.9	TRB	0.357026	0.508354
5	2	gliph	tcrdist	1	TRB	0.324363	0.407599
5	2	tcrvalid	tcrdist	1	TRB	0.209042	0.26272
5	3	gliph	tcrvalid	0	TRB	0.193086	85.9231
5	3	gliph_HQ	tcrvalid	0	TRB	0.0348345	59.9405
5	3	tcrvalid	tcrvalid	0	TRB	0.606946	89.4545
5	3	gliph	tcrvalid	0.0518519	TRB	0.381064	70.2262
5	3	gliph_HQ	tcrvalid	0.0518519	TRB	0.102762	51.7693
5	3	tcrvalid	tcrvalid	0.04375	TRB	1.03641	86.7342
5	3	gliph	tcrvalid	0.105556	TRB	0.576705	55.7983
5	3	gliph_HQ	tcrvalid	0.105556	TRB	0.215394	40.7242
5	3	tcrvalid	tcrvalid	0.0890625	TRB	1.51607	81.2263
5	3	gliph	tcrvalid	0.157407	TRB	0.821893	46.7295
5	3	gliph_HQ	tcrvalid	0.157407	TRB	0.360537	34.8115
5	3	tcrvalid	tcrvalid	0.132812	TRB	1.7634	71.2126
5	3	gliph	tcrvalid	0.211111	TRB	1.02571	36.7383
5	3	gliph_HQ	tcrvalid	0.211111	TRB	0.451688	24.723
5	3	tcrvalid	tcrvalid	0.178125	TRB	2.0097	58.544
5	3	gliph	tcrvalid	0.262963	TRB	1.13962	25.8217
5	3	gliph_HQ	tcrvalid	0.262963	TRB	0.530645	17.4809
5	3	tcrvalid	tcrvalid	0.221875	TRB	2.22754	45.824
5	3	gliph	tcrvalid	0.316667	TRB	1.16056	17.6941
5	3	gliph_HQ	tcrvalid	0.316667	TRB	0.588123	12.5312
5	3	tcrvalid	tcrvalid	0.267187	TRB	2.40553	35.6037
5	3	gliph	tcrvalid	0.368519	TRB	1.09773	11.7595
5	3	gliph_HQ	tcrvalid	0.368519	TRB	0.58464	8.21833
5	3	tcrvalid	tcrvalid	0.310937	TRB	2.5737	27.0791
5	3	gliph	tcrvalid	0.42037	TRB	1.04358	7.96747
5	3	gliph_HQ	tcrvalid	0.42037	TRB	0.581738	5.56334
5	3	tcrvalid	tcrvalid	0.354687	TRB	2.74806	21.0247
5	3	gliph	tcrvalid	0.474074	TRB	0.845902	4.73152
5	3	gliph_HQ	tcrvalid	0.474074	TRB	0.456333	3.06051
5	3	tcrvalid	tcrvalid	0.4	TRB	1.16473	6.61186
5	3	gliph	tcrvalid	0.525926	TRB	0.706961	2.9953
5	3	gliph_HQ	tcrvalid	0.525926	TRB	0.44414	2.19204
5	3	tcrvalid	tcrvalid	0.44375	TRB	0.594007	2.53576
5	3	gliph	tcrvalid	0.57963	TRB	0.602244	1.99342
5	3	gliph_HQ	tcrvalid	0.57963	TRB	0.347764	1.30485
5	3	tcrvalid	tcrvalid	0.489062	TRB	0.362715	1.21081
5	3	gliph	tcrvalid	0.631481	TRB	0.343775	0.919205
5	3	gliph_HQ	tcrvalid	0.631481	TRB	0.263581	0.783986
5	3	tcrvalid	tcrvalid	0.532812	TRB	0.201277	0.544386
5	3	gliph	tcrvalid	0.683333	TRB	0.247232	0.550395
5	3	gliph_HQ	tcrvalid	0.683333	TRB	0.12947	0.315065
5	3	tcrvalid	tcrvalid	0.576562	TRB	0.120559	0.270215
5	3	gliph	tcrvalid	0.737037	TRB	0.112888	0.215207
5	3	gliph_HQ	tcrvalid	0.737037	TRB	0.0865074	0.177847
5	3	tcrvalid	tcrvalid	0.621875	TRB	0.0662308	0.126783
5	3	gliph	tcrvalid	0.788889	TRB	0.0689584	0.115603
5	3	gliph_HQ	tcrvalid	0.788889	TRB	0.0539949	0.0962406
5	3	tcrvalid	tcrvalid	0.665625	TRB	0.0284589	0.047859
5	3	gliph	tcrvalid	0.842593	TRB	0.0413757	0.0623066
5	3	gliph_HQ	tcrvalid	0.842593	TRB	0.038899	0.0615476
5	3	tcrvalid	tcrvalid	0.710938	TRB	0.0238022	0.0359082
5	3	gliph	tcrvalid	0.894444	TRB	0.0352461	0.0486534
5	3	gliph_HQ	tcrvalid	0.894444	TRB	0.0255454	0.0366895
5	3	tcrvalid	tcrvalid	0.754687	TRB	0.0103488	0.0142921
5	3	gliph	ismart	0	TRB	0.192066	0.328015
5	3	gliph_HQ	ismart	0	TRB	0.133532	0.248387
5	3	tcrvalid	ismart	0	TRB	0.107624	0.186757
5	3	gliph	tcrvalid	0.948148	TRB	0.032181	0.041377
5	3	gliph_HQ	tcrvalid	0.948148	TRB	0.0191589	0.025425
5	3	tcrvalid	tcrvalid	0.8	TRB	0.0144874	0.0185326
5	3	gliph	ismart	0.2	TRB	0.289121	0.632842
5	3	gliph	tcrvalid	1	TRB	0.0224749	0.0272374
5	3	gliph_HQ	ismart	0.2	TRB	0.186366	0.456192
5	3	gliph_HQ	tcrvalid	1	TRB	0.0121917	0.015128
5	3	tcrvalid	ismart	0.2	TRB	0.242155	0.539385
5	3	tcrvalid	tcrvalid	0.84375	TRB	0	0
5	3	gliph	ismart	0.4	TRB	0.722293	3.11497
5	3	gliph_HQ	ismart	0.4	TRB	0.442981	2.21032
5	3	tcrvalid	ismart	0.4	TRB	0.48224	2.07043
5	3	gliph	ismart	0.6	TRB	1.40166	17.672
5	3	gliph_HQ	ismart	0.6	TRB	0.653145	10.1522
5	3	tcrvalid	ismart	0.6	TRB	2.44123	28.6967
5	3	gliph	ismart	0.8	TRB	0.535327	37.9458
5	3	gliph_HQ	ismart	0.8	TRB	0.221199	19.4173
5	3	tcrvalid	ismart	0.8	TRB	1.16111	55.9655
5	3	gliph	ismart	1	TRB	0.095521	48.4659
5	3	gliph_HQ	ismart	1	TRB	0.0330927	23.2896
5	3	tcrvalid	ismart	1	TRB	0.0310458	23.8289
5	3	gliph	tcrdist	0	TRB	0.381063	66.1101
5	3	gliph_HQ	tcrdist	0	TRB	0.15095	42.3282
5	3	tcrvalid	tcrdist	0	TRB	1.03796	80.5205
5	3	gliph	tcrdist	0.05	TRB	1.22339	40.504
5	3	gliph_HQ	tcrdist	0.05	TRB	0.507423	23.6587
5	3	tcrvalid	tcrdist	0.05	TRB	2.15717	57.5766
5	3	gliph	tcrdist	0.1	TRB	1.22339	40.4917
5	3	gliph_HQ	tcrdist	0.1	TRB	0.507423	23.6493
5	3	tcrvalid	tcrdist	0.1	TRB	2.15717	57.5626
5	3	gliph	tcrdist	0.15	TRB	1.26476	38.8407
5	3	gliph_HQ	tcrdist	0.15	TRB	0.541096	23.0742
5	3	tcrvalid	tcrdist	0.15	TRB	2.28497	56.4992
5	3	gliph	tcrdist	0.2	TRB	1.28468	30.5076
5	3	gliph_HQ	tcrdist	0.2	TRB	0.553868	17.2319
5	3	tcrvalid	tcrdist	0.2	TRB	2.32171	47.3771
5	3	gliph	tcrdist	0.25	TRB	1.25403	29.3644
5	3	gliph_HQ	tcrdist	0.25	TRB	0.550385	16.9096
5	3	tcrvalid	tcrdist	0.25	TRB	2.32171	46.9821
5	3	gliph	tcrdist	0.3	TRB	1.35415	20.4751
5	3	gliph_HQ	tcrdist	0.3	TRB	0.667663	12.4906
5	3	tcrvalid	tcrdist	0.3	TRB	2.52091	35.2457
5	3	gliph	tcrdist	0.35	TRB	0.891875	5.46639
5	3	gliph_HQ	tcrdist	0.35	TRB	0.601474	4.18552
5	3	tcrvalid	tcrdist	0.35	TRB	0.619318	3.72755
5	3	gliph	tcrdist	0.4	TRB	0.891875	5.45037
5	3	gliph_HQ	tcrdist	0.4	TRB	0.601474	4.17213
5	3	tcrvalid	tcrdist	0.4	TRB	0.613626	3.67828
5	3	gliph	tcrdist	0.45	TRB	0.872971	4.9009
5	3	gliph_HQ	tcrdist	0.45	TRB	0.59799	3.78834
5	3	tcrvalid	tcrdist	0.45	TRB	0.38238	2.07549
5	3	gliph	tcrdist	0.5	TRB	0.806053	3.59874
5	3	gliph_HQ	tcrdist	0.5	TRB	0.530647	2.62143
5	3	tcrvalid	tcrdist	0.5	TRB	0.331156	1.44204
5	3	gliph	tcrdist	0.6	TRB	0.5435	1.75336
5	3	gliph_HQ	tcrdist	0.6	TRB	0.434271	1.53182
5	3	tcrvalid	tcrdist	0.6	TRB	0.290794	0.927281
5	3	gliph	tcrdist	0.7	TRB	0.278391	0.581346
5	3	gliph_HQ	tcrdist	0.7	TRB	0.267645	0.595556
5	3	tcrvalid	tcrdist	0.7	TRB	0.216804	0.454251
5	3	gliph	tcrdist	0.8	TRB	0.243655	0.431561
5	3	gliph_HQ	tcrdist	0.8	TRB	0.208426	0.388364
5	3	tcrvalid	tcrdist	0.8	TRB	0.166095	0.29529
5	3	gliph	tcrdist	0.9	TRB	0.177761	0.272754
5	3	tcrvalid	tcrdist	0.9	TRB	0.0620919	0.095701
5	3	gliph	tcrdist	1	TRB	0.0822401	0.107822
5	3	tcrvalid	tcrdist	1	TRB	0.0217318	0.0285196
0	2	gliph	clustcr		TRB	16.363	74.8428
0	2	tcrvalid	clustcr		TRB	16.363	74.8428
0	3	gliph	clustcr		TRB	10.7941	76.9608
0	3	tcrvalid	clustcr		TRB	10.7941	76.9608
1	2	gliph	clustcr		TRB	6.70692	57.8511
1	2	tcrvalid	clustcr		TRB	7.77088	63.4814
1	3	gliph	clustcr		TRB	3.2523	55.2795
1	3	tcrvalid	clustcr		TRB	5.47914	68.579
2	2	gliph	clustcr		TRB	4.33228	46.0284
2	2	tcrvalid	clustcr		TRB	4.92403	50.8879
2	3	gliph	clustcr		TRB	2.08645	46.1482
2	3	tcrvalid	clustcr		TRB	3.46024	59.6434
3	2	gliph	clustcr		TRB	3.11777	36.0488
3	2	tcrvalid	clustcr		TRB	3.57871	40.4683
3	3	gliph	clustcr		TRB	1.47805	37.3728
3	3	tcrvalid	clustcr		TRB	2.5194	51.6525
4	2	gliph	clustcr		TRB	2.42398	28.2498
4	2	tcrvalid	clustcr		TRB	2.82224	32.5463
4	3	gliph	clustcr		TRB	1.14762	30.1103
4	3	tcrvalid	clustcr		TRB	1.99169	43.8028
5	2	gliph	clustcr		TRB	1.93648	22.5519
5	2	tcrvalid	clustcr		TRB	2.31912	26.6257
5	3	gliph	clustcr		TRB	0.905668	25.3394
5	3	tcrvalid	clustcr		TRB	1.64129	39.644
0	2	gliph	GLIPH		TRB	19.344	70.8989	TRUE
0	3	gliph	GLIPH		TRB	8.18516	65.4412	TRUE
0	2	gliph	GLIPH		TRB	15.6346	66.3199	FALSE
0	3	gliph	GLIPH		TRB	6.37646	62.0896	FALSE
1	2	gliph	GLIPH		TRB	9.93256	56.4952	TRUE
1	3	gliph	GLIPH		TRB	3.96996	61.3744	TRUE
1	2	gliph	GLIPH		TRB	7.58737	49.7988	FALSE
1	3	gliph	GLIPH		TRB	3.05028	58.8757	FALSE
2	2	gliph	GLIPH		TRB	7.24356	44.2296	TRUE
2	3	gliph	GLIPH		TRB	2.42133	47.6861	TRUE
2	2	gliph	GLIPH		TRB	4.52595	33.1339	FALSE
2	3	gliph	GLIPH		TRB	1.76747	43.3584	FALSE
3	2	gliph	GLIPH		TRB	6.0397	36.4309	TRUE
3	3	gliph	GLIPH		TRB	1.77052	37.8689	TRUE
3	2	gliph	GLIPH		TRB	3.37242	24.2424	FALSE
3	3	gliph	GLIPH		TRB	1.19568	32.5678	FALSE
4	2	gliph	GLIPH		TRB	5.60937	30.643	TRUE
4	3	gliph	GLIPH		TRB	1.37935	28.481	TRUE
4	2	gliph	GLIPH		TRB	2.60544	17.0272	FALSE
4	3	gliph	GLIPH		TRB	0.901177	23.7097	FALSE
5	2	gliph	GLIPH		TRB	5.41935	27.7894	TRUE
5	3	gliph	GLIPH		TRB	1.23608	26.1057	TRUE
5	2	gliph	GLIPH		TRB	1.96139	12.2254	FALSE
5	3	gliph	GLIPH		TRB	0.612933	17.5695	FALSE
0	2	gliph_HQ	GLIPH		TRB	23.2123	69.637	TRUE
0	3	gliph_HQ	GLIPH		TRB	10.451	55.5556	TRUE
0	2	gliph_HQ	GLIPH		TRB	18.7019	64.8855	FALSE
0	3	gliph_HQ	GLIPH		TRB	8.80088	53.3333	FALSE
1	2	gliph_HQ	GLIPH		TRB	5.51427	52.0362	TRUE
1	3	gliph_HQ	GLIPH		TRB	2.20571	64.7887	TRUE
1	2	gliph_HQ	GLIPH		TRB	4.38744	46.3291	FALSE
1	3	gliph_HQ	GLIPH		TRB	1.98993	63.3588	FALSE
2	2	gliph_HQ	GLIPH		TRB	3.72512	33.5758	TRUE
2	3	gliph_HQ	GLIPH		TRB	1.02205	41.3043	TRUE
2	2	gliph_HQ	GLIPH		TRB	2.0979	22.1591	FALSE
2	3	gliph_HQ	GLIPH		TRB	0.91447	41.4634	FALSE
3	2	gliph_HQ	GLIPH		TRB	2.9827	24.407	TRUE
3	3	gliph_HQ	GLIPH		TRB	0.822814	33.3333	TRUE
3	2	gliph_HQ	GLIPH		TRB	1.48668	13.8622	FALSE
3	3	gliph_HQ	GLIPH		TRB	0.645161	32.093	FALSE
4	2	gliph_HQ	GLIPH		TRB	3.23089	21.6723	TRUE
4	3	gliph_HQ	GLIPH		TRB	0.680565	22.3529	TRUE
4	2	gliph_HQ	GLIPH		TRB	1.13905	8.88765	FALSE
4	3	gliph_HQ	GLIPH		TRB	0.465649	18.1058	FALSE
5	2	gliph_HQ	GLIPH		TRB	3.34398	20.1258	TRUE
5	3	gliph_HQ	GLIPH		TRB	0.528302	16.5154	TRUE
5	2	gliph_HQ	GLIPH		TRB	0.743106	5.3024	FALSE
5	3	gliph_HQ	GLIPH		TRB	0.22061	8.92019	FALSE
0	2	tcrvalid	GLIPH		TRB	26.2284	78.1405	TRUE
0	3	tcrvalid	GLIPH		TRB	17.0651	78.7136	TRUE
0	2	tcrvalid	GLIPH		TRB	22.2776	75.2242	FALSE
0	3	tcrvalid	GLIPH		TRB	14.6082	77.8761	FALSE
1	2	tcrvalid	GLIPH		TRB	13.6414	66.3052	TRUE
1	3	tcrvalid	GLIPH		TRB	7.72908	73.2628	TRUE
1	2	tcrvalid	GLIPH		TRB	10.8685	61.0564	FALSE
1	3	tcrvalid	GLIPH		TRB	6.50199	71.9577	FALSE
2	2	tcrvalid	GLIPH		TRB	9.88269	53.4411	TRUE
2	3	tcrvalid	GLIPH		TRB	5.22355	61.7801	TRUE
2	2	tcrvalid	GLIPH		TRB	7.16025	45.4035	FALSE
2	3	tcrvalid	GLIPH		TRB	4.34927	60.1838	FALSE
3	2	tcrvalid	GLIPH		TRB	7.33914	41.4829	TRUE
3	3	tcrvalid	GLIPH		TRB	3.52844	51.3285	TRUE
3	2	tcrvalid	GLIPH		TRB	4.89	32.0806	FALSE
3	3	tcrvalid	GLIPH		TRB	2.71482	46.9828	FALSE
4	2	tcrvalid	GLIPH		TRB	7.07218	37.5794	TRUE
4	3	tcrvalid	GLIPH		TRB	3.18082	50.2096	TRUE
4	2	tcrvalid	GLIPH		TRB	4.27651	26.6888	FALSE
4	3	tcrvalid	GLIPH		TRB	2.49685	48.3912	FALSE
5	2	tcrvalid	GLIPH		TRB	6.68991	33.894	TRUE
5	3	tcrvalid	GLIPH		TRB	2.79438	44.9688	TRUE
5	2	tcrvalid	GLIPH		TRB	3.48052	21.0579	FALSE
5	3	tcrvalid	GLIPH		TRB	2.06397	43.2213	FALSE
0	2	tcrvalid	deeptcr	0	TRB	1.40797	95.3488
0	2	tcrvalid	deeptcr	0.1	TRB	9.61538	95.2381
0	2	tcrvalid	deeptcr	0.2	TRB	15.0755	83.3017
0	2	tcrvalid	deeptcr	0.3	TRB	18.853	68.625
0	2	tcrvalid	deeptcr	0.4	TRB	18.7157	48.5307
0	2	tcrvalid	deeptcr	0.5	TRB	21.6003	45.0896
0	2	tcrvalid	deeptcr	0.6	TRB	18.956	32.7986
0	2	tcrvalid	deeptcr	0.7	TRB	19.1277	29.6908
0	2	tcrvalid	deeptcr	1	TRB	19.8489	25.4626
0	3	tcrvalid	deeptcr	0	TRB	0.863856	92.5926
0	3	tcrvalid	deeptcr	0.1	TRB	6.04699	94.5946
0	3	tcrvalid	deeptcr	0.2	TRB	11.8176	83.2117
0	3	tcrvalid	deeptcr	0.3	TRB	16.6206	71.6841
0	3	tcrvalid	deeptcr	0.4	TRB	18.9012	56.3337
0	3	tcrvalid	deeptcr	0.5	TRB	18.7975	45.2203
0	3	tcrvalid	deeptcr	0.6	TRB	20.5598	41.148
0	3	tcrvalid	deeptcr	0.7	TRB	19.6959	35.0338
0	3	tcrvalid	deeptcr	1	TRB	17.6572	24.2525
0	2	tcrvalid	deeptcr	0	TRA	0.506512	87.5
0	2	tcrvalid	deeptcr	0.1	TRA	6.00579	82.5871
0	2	tcrvalid	deeptcr	0.2	TRA	13.7482	77.7096
0	2	tcrvalid	deeptcr	0.3	TRA	17.8726	69.6756
0	2	tcrvalid	deeptcr	0.4	TRA	20.5499	60.619
0	2	tcrvalid	deeptcr	0.5	TRA	21.5268	50.8113
0	2	tcrvalid	deeptcr	0.6	TRA	19.6816	39.5349
0	2	tcrvalid	deeptcr	0.7	TRA	17.7279	30.7403
0	2	tcrvalid	deeptcr	1	TRA	14.3271	19.2513
0	3	tcrvalid	deeptcr	0	TRA	0.944767	100
0	3	tcrvalid	deeptcr	0.1	TRA	5.88663	73.9726
0	3	tcrvalid	deeptcr	0.2	TRA	12.609	69.2615
0	3	tcrvalid	deeptcr	0.3	TRA	17.8416	62.2307
0	3	tcrvalid	deeptcr	0.4	TRA	20.0945	55.2448
0	3	tcrvalid	deeptcr	0.5	TRA	20.4942	46.6887
0	3	tcrvalid	deeptcr	0.6	TRA	20.8212	41.9166
0	3	tcrvalid	deeptcr	0.7	TRA	19.7311	34.8972
0	3	tcrvalid	deeptcr	1	TRA	15.516	21.0864
0	2	tcrvalid	deeptcr	0	TR	5.54605	99.1266
0	2	tcrvalid	deeptcr	0.0666667	TR	17.2245	96.7078
0	2	tcrvalid	deeptcr	0.2	TR	30.9064	90.7461
0	2	tcrvalid	deeptcr	0.333333	TR	35.5485	73.8954
0	2	tcrvalid	deeptcr	0.466667	TR	37.7962	60.9535
0	2	tcrvalid	deeptcr	0.6	TR	35.4752	49.1537
0	2	tcrvalid	deeptcr	0.733333	TR	33.3741	41.9147
0	2	tcrvalid	deeptcr	0.866667	TR	11.312	13.1497
0	2	tcrvalid	deeptcr	1	TR	1.63694	1.74616
0	3	tcrvalid	deeptcr	0	TR	3.8716	100
0	3	tcrvalid	deeptcr	0.0666667	TR	14.1877	98.1356
0	3	tcrvalid	deeptcr	0.2	TR	25.1409	94.8244
0	3	tcrvalid	deeptcr	0.333333	TR	31.7324	92.8981
0	3	tcrvalid	deeptcr	0.466667	TR	36.6332	83.1942
0	3	tcrvalid	deeptcr	0.6	TR	38.52	72.3424
0	3	tcrvalid	deeptcr	0.733333	TR	35.506	56.5574
0	3	tcrvalid	deeptcr	0.866667	TR	37.0007	50.7563
0	3	tcrvalid	deeptcr	1	TR	5.8074	7.02639
0	3	tcrvalid	ESM	0.392226	TR	11.6163	97.4052
0	3	tcrvalid	ESM	0.434629	TR	14.3537	95.5626
0	3	tcrvalid	ESM	0.477032	TR	17.6387	95.7364
0	3	tcrvalid	ESM	0.522968	TR	21.9234	95.0464
0	3	tcrvalid	ESM	0.565371	TR	26.3985	93.3502
0	3	tcrvalid	ESM	0.607774	TR	6.7841	19.4274
0	3	tcrvalid	ESM	0.65371	TR	5.83194	13.5584
0	3	tcrvalid	ESM	0.696113	TR	5.07022	9.48353
0	3	tcrvalid	ESM	0.738516	TR	3.14211	4.79826
0	3	tcrvalid	ESM	0.780919	TR	2.11854	2.79786
0	3	tcrvalid	ESM	0.826855	TR	1.8805	2.24751
0	3	tcrvalid	ESM	0.869258	TR	1.80909	2.05073
0	3	tcrvalid	ESM	0.911661	TR	1.54725	1.69935
0	3	tcrvalid	ESM	0.957597	TR	1.45204	1.5613
0	3	tcrvalid	ESM	1	TR	0.761723	0.805639
0	3	tcrvalid	ESM	0.282686	TRA	7.2069	66.3492
0	3	tcrvalid	ESM	0.310954	TRA	7.96552	47.8261
0	3	tcrvalid	ESM	0.342756	TRA	7.72414	31.0249
0	3	tcrvalid	ESM	0.374558	TRA	6.68966	17.7656
0	3	tcrvalid	ESM	0.40636	TRA	0.448276	0.870147
0	3	tcrvalid	ESM	0.438163	TRA	0.344828	0.530786
0	3	tcrvalid	ESM	0.469965	TRA	0.275862	0.372266
0	3	tcrvalid	ESM	0.498233	TRA	0.137931	0.170794
0	3	tcrvalid	ESM	0.530035	TRA	0.137931	0.161551
0	3	tcrvalid	ESM	0.561837	TRA	0.37931	0.427019
0	3	tcrvalid	ESM	0.59364	TRA	0.37931	0.418092
0	3	tcrvalid	ESM	0.625442	TRA	0.482759	0.524345
0	3	tcrvalid	ESM	0.657244	TRA	0.37931	0.406805
0	3	tcrvalid	ESM	0.685512	TRA	0.482759	0.511322
0	3	tcrvalid	ESM	0.717314	TRA	0.310345	0.325615
0	3	tcrvalid	ESM	0.257951	TRB	8.30013	89.2857
0	3	tcrvalid	ESM	0.289753	TRB	11.1554	85.9335
0	3	tcrvalid	ESM	0.318021	TRB	13.6786	75.7353
0	3	tcrvalid	ESM	0.34629	TRB	15.4714	59.3631
0	3	tcrvalid	ESM	0.374558	TRB	1.32802	3.44531
0	3	tcrvalid	ESM	0.402827	TRB	0.531208	0.979192
0	3	tcrvalid	ESM	0.431095	TRB	0.63081	0.936884
0	3	tcrvalid	ESM	0.462898	TRB	0.332005	0.424989
0	3	tcrvalid	ESM	0.491166	TRB	0.232404	0.271213
0	3	tcrvalid	ESM	0.519435	TRB	0.298805	0.330154
0	3	tcrvalid	ESM	0.547703	TRB	0.398406	0.428266
0	3	tcrvalid	ESM	0.575972	TRB	0.365206	0.385965
0	3	tcrvalid	ESM	0.60424	TRB	0.365206	0.381282
0	3	tcrvalid	ESM	0.636042	TRB	0.365206	0.378267
0	3	tcrvalid	ESM	0.664311	TRB	0.166003	0.171174
0	3	tcrvalid	tcr-bert	0.390588	TRB	0.10377	50
0	3	tcrvalid	tcr-bert	0.456471	TRB	4.42753	82.5806
0	3	tcrvalid	tcr-bert	0.521176	TRB	8.88966	71.7877
0	3	tcrvalid	tcr-bert	0.587059	TRB	9.68523	50.8167
0	3	tcrvalid	tcr-bert	0.651765	TRB	6.81425	24.533
0	3	tcrvalid	tcr-bert	0.716471	TRB	3.4936	8.27869
0	3	tcrvalid	tcr-bert	0.782353	TRB	1.27983	2.08099
0	3	tcrvalid	tcr-bert	0.847059	TRB	0.13836	0.172936
0	3	tcrvalid	tcr-bert	0.912941	TRB	0	0
0	3	tcrvalid	tcr-bert	0.977647	TRB	0	0
0	3	tcrvalid	tcr-bert	0.4	TRA	10.9609	71.9424
0	3	tcrvalid	tcr-bert	0.467059	TRA	14.0665	53.9972
0	3	tcrvalid	tcr-bert	0.534118	TRA	14.6876	38.7283
0	3	tcrvalid	tcr-bert	0.6	TRA	2.99598	5.75843
0	3	tcrvalid	tcr-bert	0.667059	TRA	0.694191	1.02316
0	3	tcrvalid	tcr-bert	0.734118	TRA	0.584582	0.721046
0	3	tcrvalid	tcr-bert	0.8	TRA	0.292291	0.327735
0	3	tcrvalid	tcr-bert	0.867059	TRA	0	0
0	3	tcrvalid	tcr-bert	0.934118	TRA	0	0
0	3	tcrvalid	tcr-bert	1	TRA	0	0
		tcrvalid	1HOT			10.1594	95.625
		tcrvalid	1HOT			12.5498	88.7324
		tcrvalid	1HOT			14.2762	78.1818
		tcrvalid	1HOT			16.1355	72.973
		tcrvalid	1HOT			17.2311	65.9466
		tcrvalid	1HOT			17.6627	57.7633
		tcrvalid	1HOT			18.0279	48.963
		tcrvalid	1HOT			17.9615	41.938
		tcrvalid	1HOT			18.1275	31.7442
		tcrvalid	1HOT			19.3891	28.726
		tcrvalid	1HOT			19.1235	24.9783
		tcrvalid	1HOT			0.796813	0.949367
		tcrvalid	1HOT			0.796813	0.88856
		tcrvalid	1HOT			0.531208	0.565771
		gliph	1HOT			4.62906	90.4192
		gliph	1HOT			5.76334	65.5052
		gliph	1HOT			7.48007	54.5861
		gliph	1HOT			8.18516	44.9495
		gliph	1HOT			8.61435	36.8283
		gliph	1HOT			8.79828	30.9267
		gliph	1HOT			8.46107	23.5094
		gliph	1HOT			6.16186	13.2849
		gliph	1HOT			1.80871	2.72769
		gliph	1HOT			1.10362	1.43198
		gliph	1HOT			0.0919681	0.108656
		gliph	1HOT			0.0919681	0.102916
		gliph	1HOT			0.0919681	0.0987492
		gliph	1HOT			0	0
		gliph_HQ	1HOT			1.76018	84.2105
		gliph_HQ	1HOT			4.84048	89.7959
		gliph_HQ	1HOT			8.14081	84.0909
		gliph_HQ	1HOT			12.4312	80.7143
		gliph_HQ	1HOT			13.4213	73.9394
		gliph_HQ	1HOT			16.1716	75.7732
		gliph_HQ	1HOT			17.9318	74.7706
		gliph_HQ	1HOT			18.1518	67.623
		gliph_HQ	1HOT			18.2618	48.2558
		gliph_HQ	1HOT			18.4818	41.8953
		gliph_HQ	1HOT			17.6018	35.3982
		gliph_HQ	1HOT			19.1419	34.0509
		gliph_HQ	1HOT			16.6117	26.3986
		gliph_HQ	1HOT			16.5017	23.8854
		tcrvalid	PC			3.85126	92.8
		tcrvalid	PC			5.77689	92.0635
		tcrvalid	PC			8.33333	92.6199
		tcrvalid	PC			11.0226	97.6471
		tcrvalid	PC			12.6494	94.7761
		tcrvalid	PC			14.0438	91.757
		tcrvalid	PC			15.4382	88.5714
		tcrvalid	PC			17.2643	87.1022
		tcrvalid	PC			17.8951	82.6687
		tcrvalid	PC			19.2231	74.3261
		tcrvalid	PC			20.6175	65.0943
		tcrvalid	PC			19.1567	50.2176
		tcrvalid	PC			19.7543	42.0198
		tcrvalid	PC			20.4847	35.8512
		tcrvalid	PC			1.06242	1.57635
		gliph	PC			1.99264	100
		gliph	PC			3.2802	97.2727
		gliph	PC			4.65972	94.4099
		gliph	PC			5.79399	90
		gliph	PC			5.97793	71.1679
		gliph	PC			6.43777	63.253
		gliph	PC			7.57204	59.2326
		gliph	PC			8.76763	52.5735
		gliph	PC			8.52238	40.4658
		gliph	PC			6.86695	26.4775
		gliph	PC			5.73268	17.6582
		gliph	PC			3.74004	9.24242
		gliph	PC			3.18823	6.51221
		gliph	PC			2.32986	4.01055
		gliph	PC			1.74739	2.5572
		gliph_HQ	PC			1.43014	100
		gliph_HQ	PC			2.31023	100
		gliph_HQ	PC			4.73047	100
		gliph_HQ	PC			5.39054	92.4528
		gliph_HQ	PC			7.59076	89.6104
		gliph_HQ	PC			9.35094	91.3978
		gliph_HQ	PC			11.5512	86.7769
		gliph_HQ	PC			14.5215	85.1613
		gliph_HQ	PC			17.9318	86.2434
		gliph_HQ	PC			19.582	83.1776
		gliph_HQ	PC			19.0319	67.3152
		gliph_HQ	PC			18.8119	60
		gliph_HQ	PC			18.4818	50.4505
		gliph_HQ	PC			17.2717	40.7792
		gliph_HQ	PC			11.8812	24.6014

## Sheet: fig5b
Flu_Clusters	dim0	dim1	dim2	dim3	dim4	dim5	dim6	dim7	dim8	dim9	dim10	dim11	dim12	dim13	dim14	dim15
Large Cluster	-1.23528	0.682965	1.0411	-0.558197	-1.95766	-0.484183	-0.146165	0.938469	1.80582	0.414293	-0.14512	0.739913	0.073812	-0.774786	0.214753	-0.0562724
Large Cluster	0.474649	0.0612407	0.704294	-0.576564	-1.57227	-0.429949	-0.220269	0.263202	1.75619	0.552454	-0.146934	-0.0210098	0.429248	-1.983	-0.387872	-0.947095
Large Cluster	0.455626	0.470499	0.907709	-0.57746	-1.33274	-0.0937471	1.64818	0.194601	2.01317	-0.323973	-0.499591	-0.879689	-0.191558	-1.29428	1.19681	0.673599
Large Cluster	-0.230624	0.67446	1.06458	-0.522527	-2.0921	-0.587804	-0.582366	1.35634	1.8282	-0.174734	-0.363571	0.493162	0.638516	-1.05957	0.53029	-1.43434
Large Cluster	0.208953	0.336986	0.690112	-0.345662	-1.78791	0.0662671	1.8754	1.03582	1.75732	-0.327519	-0.250128	-0.748738	1.14015	-0.889435	0.607706	-1.71902
Large Cluster	0.443091	0.834231	0.829128	-0.374502	-1.73998	-0.0598186	-1.50866	0.644807	1.81719	0.678853	-0.361232	-0.455244	0.333481	1.82805	-0.272053	-1.66946
Large Cluster	1.14392	0.724231	1.07852	-0.607867	-1.42327	-0.20388	1.53109	0.804879	1.64158	0.629605	-0.379788	1.35305	0.23443	-1.1862	-0.261434	-1.74112
Large Cluster	0.229626	0.321221	0.71058	-1.07603	-0.294596	-0.135685	-0.568427	0.185751	-0.814693	0.0921344	-0.203689	0.562634	-0.312041	0.280179	0.157317	-0.597132
Large Cluster	-0.503957	0.380428	0.861946	-0.488918	-1.44208	-0.340353	0.847778	0.820508	0.538273	0.331992	-0.176933	1.31685	0.424921	-1.04318	-0.0518823	-1.45822
Large Cluster	0.199961	0.593599	1.13261	-0.462923	-1.82623	0.00469363	1.41711	0.421192	2.02285	-0.0984772	-0.271356	-0.16188	0.256271	-1.31734	1.08722	-1.70154
Large Cluster	0.215799	0.387333	0.782065	-0.518183	-1.09246	-0.61227	0.35306	0.177614	1.85395	0.412938	-0.147784	-0.747109	0.357666	-1.02401	1.24467	-2.00066
Large Cluster	-0.472027	0.296252	1.10389	-0.545736	-1.88456	-0.807309	1.19834	0.875459	1.79472	-0.839886	-0.0830952	-0.284191	-0.550336	-0.194816	-1.65042	0.643414
Large Cluster	-0.137027	0.549287	0.82728	-0.529304	-1.6106	-0.125736	-1.77691	0.190732	1.77788	0.432844	-0.245567	-0.0514476	0.197645	-0.956669	-0.00521234	-1.64944
Large Cluster	1.19517	0.869583	1.03298	1.24344	-1.8543	0.159328	0.033987	0.693673	1.65455	-0.659478	-0.441651	-0.264031	0.885272	-0.391554	0.495051	-1.00103
Large Cluster	-0.254282	0.143695	1.01015	-0.560241	-1.51243	-0.905393	0.346028	0.909818	1.74941	-1.10554	-0.351684	-1.81723	0.331496	-1.20156	1.27886	-1.93379
Large Cluster	0.24727	0.476648	0.793286	-0.540804	-1.6851	-1.76598	0.306034	0.946331	2.15541	-0.449872	-0.70253	0.220292	0.0275242	-0.256105	1.15676	-1.78882
Large Cluster	-0.211066	0.379807	1.1013	-0.59288	-0.95598	-1.12228	0.506552	0.942866	1.76688	0.391919	-0.119268	0.165818	-0.051572	-1.1289	0.0508744	-1.48589
Large Cluster	0.21522	0.706923	1.05465	0.4174	-0.0266448	-0.284593	-0.485369	0.979045	1.24739	-0.0454394	-0.188079	0.353159	-0.127457	-0.856736	0.146826	-1.85082
Large Cluster	-0.206959	0.874835	0.878835	1.3652	-0.898482	0.943995	0.412869	-0.0487127	1.23881	0.123545	-0.432159	0.290222	-0.00537649	-1.07517	-0.0343786	-2.15896
Large Cluster	0.453217	0.490779	0.874604	-0.393917	-1.46912	0.518951	0.39999	0.919278	1.93785	-0.0725031	-0.564125	-0.614812	0.333511	-0.717902	1.23821	-0.0248169
Large Cluster	-0.226576	0.344035	1.01732	-0.513093	-1.115	-0.49748	0.164336	0.962188	1.21173	0.316132	-0.241966	0.507999	-0.119442	-0.979639	0.0670434	-1.89657
Large Cluster	-0.872227	0.365233	0.823078	-0.525654	-1.34067	0.773244	1.12082	1.05857	1.72935	0.615179	-0.144234	-0.365141	0.280377	-1.00774	0.038385	-1.73049
Large Cluster	0.436796	0.460598	1.0117	-0.59156	-1.39136	-1.3561	1.14986	1.13777	1.46143	-0.302584	0.000747114	-0.563629	0.118777	0.0924782	0.514554	0.0993734
Large Cluster	-0.162929	0.716068	0.755692	-0.542338	-2.3882	-2.08274	0.0950818	0.582319	0.510953	-0.332367	-0.0847159	0.477258	0.156128	-0.698905	-1.27575	-0.453663
Large Cluster	1.05236	0.170697	0.980315	-0.606458	-1.59126	-0.151527	1.43028	0.659117	1.88748	0.501627	-0.412	1.31348	0.30982	0.0740377	-0.0984185	-0.685962
Large Cluster	-0.945898	0.680315	1.01409	-1.21611	-1.81525	-0.100675	-0.57631	0.933347	1.23545	0.241827	-0.266711	-0.819254	0.061861	-0.928461	-0.277396	-1.97766
Large Cluster	0.197631	0.399096	0.626547	-0.413531	-1.51681	0.692106	0.820585	0.779531	2.02478	-0.227073	-0.327211	-0.852272	0.350734	2.05546	1.26274	0.066565
Large Cluster	0.508973	0.527272	0.980261	-0.626332	-1.47691	-1.17214	-0.147273	0.567243	1.6303	0.618743	0.0569581	-0.109769	0.187298	-0.437845	-0.109147	-1.89867
Large Cluster	-0.521734	0.401859	0.861013	-0.518087	-1.69434	-2.05093	-0.316784	0.597324	1.99238	-0.273081	-0.458662	0.0892188	1.00478	-1.14437	0.454985	-1.5968
Large Cluster	0.260536	0.617628	0.874104	-0.969497	-0.0537524	-1.2099	-0.558	0.494432	-0.792341	0.0138218	-0.664472	0.0808317	-0.103138	-0.89836	0.148403	-1.6277
Large Cluster	0.44619	0.10465	1.0876	-0.584764	-1.27601	-0.393329	0.821775	0.471401	2.07163	-0.753634	0.0313715	0.183043	-0.0854898	-0.874378	0.194647	-1.27876
Large Cluster	1.26655	0.302914	0.927597	0.27443	-1.31762	-0.753425	0.374718	1.21984	1.23944	-0.329302	-0.079414	0.440553	0.0313953	0.196124	0.175964	-0.439719
Large Cluster	0.414472	0.143856	1.12277	-0.370988	-2.11543	-0.691258	0.514086	0.236743	1.79056	-0.261686	-0.542354	0.235131	-0.222162	-1.00572	1.39084	-2.04358
Large Cluster	0.298228	0.323752	1.06922	-1.63172	-1.7565	-0.397451	0.652613	1.42433	0.951881	-0.394301	-0.330607	0.324101	-0.679108	-0.963079	-1.33951	-1.60221
Large Cluster	0.981853	0.699942	1.02519	-0.390371	-1.13392	0.410393	-0.0568864	0.397825	1.87152	0.474115	0.107633	0.287619	0.324553	0.190533	0.757228	0.0371237
Large Cluster	-0.567294	0.58661	1.00517	-0.529292	-1.32944	0.452345	-0.353378	0.580941	1.65835	0.591222	-0.105725	-0.279957	0.263527	-2.70367	-0.0299735	0.280104
Large Cluster	1.02654	0.489414	0.873587	-0.489761	-0.24222	0.56781	-0.352021	0.386218	1.23011	-0.219003	-0.291678	0.0636862	-0.181145	-0.934314	0.153789	-1.71907
Large Cluster	1.86605	0.343026	1.18175	-0.630112	-1.21196	-0.520203	1.00581	-0.107121	1.71826	0.503927	-0.171823	0.0263099	0.475369	-0.929321	-0.386571	-1.79815
Large Cluster	0.530504	0.513263	1.15433	-0.615759	-2.03273	-1.12626	-0.43285	0.0424947	1.83472	-0.286864	-0.0948188	-1.13139	0.242709	-1.21193	-0.0593055	-1.64127
Large Cluster	0.428543	0.252353	1.09977	-0.351682	-1.4304	0.590597	1.27067	0.532432	1.15156	-0.933	-0.281861	0.677968	0.232642	-0.913134	1.27949	-0.272907
Large Cluster	-1.06162	0.368459	1.15862	-0.490215	-1.34949	-0.620383	0.228625	0.948412	1.98485	-0.132267	-0.192705	-1.02344	0.118338	-0.936052	1.32772	-1.42178
Large Cluster	-0.11835	0.440725	1.08572	-1.47941	-1.56846	-0.674496	1.11007	1.038	0.951553	-0.0156047	-0.0337623	-0.0295023	0.81363	-1.08015	0.683362	-1.6742
Large Cluster	-0.228361	0.236872	0.993239	-0.54333	-0.941587	-1.1072	0.161952	0.60433	1.15728	0.282779	-0.364208	0.138276	-0.0719114	0.0941882	0.0714147	-0.343605
Large Cluster	-0.199345	-0.055829	0.822006	-0.647728	-0.885585	-0.8529	0.239786	0.504087	0.796579	0.320628	-0.178998	-0.0263749	-0.177451	-0.848544	0.0163187	1.51127
Large Cluster	-0.234066	0.399885	0.586042	-0.417728	-1.08229	1.49106	0.165629	0.354508	1.13847	0.341599	-0.103098	0.584407	-0.101434	-1.65713	0.0136074	-0.66842
Large Cluster	1.25641	0.60188	0.868535	-0.532064	-1.55073	-1.59268	-0.315666	1.67317	1.7238	-0.262626	-0.241796	0.823521	-0.128527	0.977447	1.28413	-0.0672612
Large Cluster	0.39222	0.336875	1.08756	-0.396969	-1.46689	-0.870286	0.345143	1.13927	1.68731	-0.665615	-0.239075	0.0596098	-0.0400368	-0.949782	0.696704	-1.77392
Large Cluster	0.517223	0.54115	1.06463	-0.569066	-1.31144	-1.09903	0.471037	0.404549	1.71795	-0.354957	0.00776139	-0.225278	0.0449809	0.0248302	0.690112	-0.706599
Large Cluster	0.451695	0.499399	0.758506	-0.379716	-1.4616	-0.293794	1.09341	1.13136	1.743	-0.618557	-0.536644	0.114405	-0.228598	-0.378465	0.654084	-0.231538
Large Cluster	-0.19013	0.366455	0.945282	-0.574874	-1.87295	-0.908725	-1.26703	1.06743	1.79706	-0.679265	0.12923	-0.533025	0.897483	0.965734	0.534875	0.910282
Large Cluster	0.43966	0.597188	0.781725	-1.75898	-2.00028	-1.61975	0.0746369	0.824139	0.955092	-0.419797	-0.0469241	-1.21081	0.0849338	0.998435	-0.0936202	-1.42216
Large Cluster	0.00831984	0.5518	0.960693	-0.555687	-1.17026	-0.806924	-0.158756	0.488367	1.79596	1.21469	-0.513723	0.617439	0.530906	-0.871671	-0.0802315	-1.72973
Large Cluster	-0.567024	0.464476	0.877582	-0.350261	-1.59531	-0.316227	-0.119454	0.938587	1.69029	-0.370604	-0.0621059	0.853967	-0.764706	0.19458	-1.45913	-0.50765
Large Cluster	-0.500698	0.337372	1.04201	-0.544342	-1.66732	0.726778	1.17442	0.188739	2.08859	0.630234	-0.129579	-0.22672	0.192246	-1.06335	-0.40915	-1.86632
Large Cluster	0.214999	0.241295	0.991953	-1.48783	-1.76645	-0.244538	1.679	1.21205	1.83847	-0.449788	-0.297722	-0.600816	0.0486282	-1.03175	1.21848	-1.82272
Large Cluster	-0.138471	0.591983	0.897707	-0.565579	-1.50557	0.0736551	-0.364259	0.854078	1.6084	0.534295	-0.495768	-0.567752	-0.0278673	-1.05497	-0.19561	-1.80791
Large Cluster	1.47908	0.200363	1.24055	-0.585202	-2.0679	-0.969378	-2.40662	0.666376	1.713	-0.680568	-0.550309	-1.24568	0.243161	-0.769325	-0.621065	-0.0225102
Large Cluster	0.928545	0.560878	0.91565	-0.39158	-1.50241	-0.873168	-0.224981	0.899077	1.92266	-0.261504	-0.337354	-0.0686021	0.346332	-0.814906	0.783966	-0.159329
Large Cluster	1.42153	0.424779	0.845374	-0.690805	-1.47228	-0.56159	-0.132226	0.783773	1.91191	0.451176	-0.539559	0.19198	0.056329	2.214	-0.355181	-1.92705
Large Cluster	-0.48873	0.435631	0.961322	-0.537959	-2.04081	0.117675	-0.367807	0.619039	0.553812	-0.434167	-0.277539	0.356331	-0.484904	-0.0337665	-0.850369	-0.476316
Large Cluster	0.415923	0.407437	1.09936	-1.20181	-0.364381	-0.377658	-1.15573	1.10636	-0.758983	-0.599532	0.0114609	-0.733139	-0.628031	0.26382	0.314949	-0.340915
Large Cluster	0.868834	0.330226	1.24557	-1.43039	-2.49298	-0.207298	-0.30515	0.426579	1.14485	-0.947483	-0.787089	-0.263261	0.245507	-1.17248	0.221818	-2.22075
Large Cluster	0.412395	0.717533	0.51681	0.229732	-1.82734	0.829079	1.53898	1.06409	1.90358	0.00894469	-0.506483	-1.18326	0.307329	-0.667158	1.24126	-1.49687
Large Cluster	0.468011	0.266823	1.02197	0.191902	-1.79469	-0.64703	0.845502	0.386878	1.59925	-0.457248	0.192784	-1.91652	0.121155	-0.0581379	1.19595	-0.518849
Large Cluster	-0.908255	0.523737	0.92703	-0.47815	-1.6995	-0.814978	1.26569	0.8366	1.98902	-0.92827	-0.239982	0.163007	-0.0061297	-0.924685	-0.0420365	-1.73287
Large Cluster	-0.492207	0.321274	0.807213	0.216202	-1.5731	-1.18893	-0.0354572	0.586921	1.75944	0.41268	-0.379856	0.187445	0.134766	1.87764	-0.257996	1.18748
Large Cluster	0.232086	0.183125	0.940825	-0.623299	-1.70719	2.08679	1.29076	0.515042	1.6164	-0.486382	0.332736	-1.16229	0.0693687	0.00699027	1.27728	-0.602432
Large Cluster	0.273435	0.408599	0.957053	-1.40661	-0.213866	-1.09437	-0.301182	1.25035	2.08304	-0.184097	-0.153256	0.0828464	-0.342365	-0.932304	0.0953997	-1.21132
Large Cluster	0.243306	0.450603	1.2518	-1.693	-0.525855	-0.0776226	-0.464756	1.10763	1.24711	0.0269202	-0.442458	0.654823	-0.202809	-0.795142	0.141317	-1.75878
Large Cluster	0.495433	0.468454	0.902211	-0.485351	-1.92869	0.544096	-0.635904	0.712167	1.81852	-0.420483	-0.69798	0.933073	0.960218	-0.765993	0.513364	-1.68714
Large Cluster	0.291262	0.779018	1.20818	-0.37015	-1.61132	-1.85558	0.756026	1.11216	1.74171	0.405514	-0.333705	0.697111	0.13798	-1.03543	-0.348128	-1.75637
Large Cluster	0.448369	0.234815	0.980888	-0.610774	-1.32456	-0.573332	0.533259	0.845788	1.66634	-0.477248	-0.321657	-0.958166	0.179256	-0.838548	-0.0812196	1.7517
Large Cluster	0.173016	0.618921	0.938951	-0.821432	-1.5137	-0.799612	0.48446	1.49655	1.24646	-0.496214	-0.420683	-1.04135	0.209024	0.248247	-0.0518633	-0.550578
Large Cluster	1.50622	0.661707	0.920234	-0.668046	-1.44524	0.354433	0.482413	1.22048	1.91807	-0.316673	-0.245156	0.299007	0.0141526	0.840796	0.50187	0.782336
Large Cluster	0.453114	0.688055	0.825617	-0.565933	-1.71376	-0.794566	-0.326893	-0.425743	1.93896	-0.213491	-0.334756	-0.29506	0.0102504	0.0178281	1.21215	0.124233
Large Cluster	1.61579	0.309482	0.798368	-0.615316	-1.73422	-0.702028	-0.326919	0.950692	1.77718	-0.675781	-0.733375	0.105787	-0.0872855	1.69362	1.23138	-0.16597
Large Cluster	1.35189	0.665428	0.742642	-0.602544	-1.55533	-0.32797	-0.0366553	0.914196	1.79077	0.214548	-0.697116	-0.654805	0.24765	-1.09686	-0.0315179	-1.36926
Large Cluster	-0.225417	0.371243	0.450969	-0.50942	-1.13943	-0.801591	-0.467222	1.06377	1.15842	0.15915	-0.214983	0.0464325	-0.0483282	-0.367978	0.0789153	-1.20202
Large Cluster	1.68048	0.427423	1.04163	-0.683286	-1.74621	-0.324462	0.150074	0.408181	1.62829	0.725638	-0.242611	-0.58977	-0.0555161	0.71542	-0.4076	-0.240366
Large Cluster	-0.241018	0.356265	0.654012	-0.60234	-0.986044	0.330364	0.148512	0.576732	1.11448	0.284129	-0.19239	0.37922	0.0014327	0.819851	0.0652759	1.18926
Large Cluster	1.50618	0.50358	1.05335	-0.548362	-1.99045	-1.16546	1.13387	1.19382	2.04142	-0.402053	-0.430196	0.561299	0.185791	0.853586	0.488401	-0.138055
Large Cluster	0.248303	0.195167	0.906014	-0.549953	-1.85	-0.629588	0.756857	0.928585	1.6302	-0.332726	-0.0362225	0.446556	-0.693766	-0.466554	-1.25196	-1.18835
Large Cluster	0.495079	0.388167	0.767931	-0.367288	-2.2217	-0.787562	2.31284	0.997326	1.6834	-0.263641	-0.477079	-1.53519	0.0285312	-0.740019	0.684388	0.240034
Large Cluster	0.43271	0.513801	1.0815	-0.566899	-1.68243	0.130401	-0.782178	0.640207	1.88123	-0.143649	-0.443714	0.202947	0.363136	-0.107955	1.24487	0.58857
Large Cluster	1.50635	0.393069	0.922986	-0.356643	-1.34339	-1.71615	1.01883	0.954506	1.83063	-0.261999	-0.295244	-2.03901	0.0757856	0.873334	-1.20367	-0.364029
Large Cluster	1.50972	0.427823	0.931888	-0.587892	-1.74507	-1.10628	0.580732	0.3367	1.59407	-0.182338	-0.506088	0.352214	0.865126	-0.839787	0.508854	-1.88435
Large Cluster	-0.693108	0.553276	0.832316	-0.516608	-1.33605	0.0209223	-0.550956	1.2128	2.07383	0.715432	-0.541886	0.349928	0.138087	-1.0879	-0.0462212	-1.53619
Large Cluster	-0.803063	0.423707	1.03754	-0.556143	-1.19455	-0.494437	1.45888	0.77075	1.14032	0.406736	-0.491835	0.250998	0.380788	-0.11387	-0.0029559	-0.961938
Large Cluster	-0.248878	0.487652	0.786199	-0.541149	-1.08285	-1.0599	0.567218	0.96253	0.0616062	0.145688	-0.337468	-0.302242	-0.303115	-0.979258	0.0952041	-1.3047
Large Cluster	-0.462714	0.323058	0.901526	-0.583949	-1.43631	-1.06456	-0.171125	1.26678	2.2039	0.488883	-1.24964	-0.197807	0.118947	-0.0372637	-0.142359	0.664741
Large Cluster	0.447865	0.170776	0.806561	-0.354807	-1.44366	0.378204	-0.817059	1.25108	1.75802	0.486776	-0.615612	-0.169762	0.233631	-1.02623	-0.189273	-2.4523
Large Cluster	-0.015335	0.394913	0.936663	-0.572045	-2.1959	0.242399	-0.0379221	0.428792	1.82271	0.675204	-0.457589	-0.099077	-0.905078	-1.07851	-0.100535	-1.60386
Large Cluster	1.31981	0.78368	0.955984	-0.581681	-1.36832	-1.31811	0.0891505	0.769253	1.77421	-0.587194	0.121485	-1.1331	0.0555001	-1.17384	0.177165	-1.69911
Large Cluster	-0.243798	1.00384	0.854039	-0.611712	-0.899723	-0.461013	0.128364	0.437208	1.26929	0.24923	-0.0138595	0.764518	-0.32871	-1.86516	0.141036	0.806269
Large Cluster	-0.572531	0.2936	0.942438	-0.539317	-1.74163	-1.32757	-0.137624	0.567925	1.75529	0.37643	-0.199757	0.11979	0.446648	-1.35109	-0.0955654	0.735908
Large Cluster	0.242215	0.347485	0.953988	-0.341942	-2.00607	-2.05933	-0.295969	0.617895	1.82579	-0.466847	-0.168037	1.6039	-0.483652	-1.12735	-1.65536	-1.67347
Large Cluster	0.0112448	0.395485	0.958477	-0.567218	-0.950599	-0.321112	0.133904	0.629456	1.75076	0.286068	-0.0390928	0.222319	-0.769002	0.0811577	-0.484791	-0.391895
Large Cluster	-0.482273	-0.0898069	1.49374	-0.568369	-1.66702	1.00777	-0.854072	1.47675	-0.627745	0.608789	-0.580199	-0.902798	0.247075	0.812483	-0.0882949	-1.85607
Large Cluster	1.38052	0.0208539	0.764945	-0.558127	-1.77118	0.0965971	-0.616465	0.747841	1.70634	-0.245369	-0.549922	-1.79142	1.072	0.206402	0.546761	-0.666478
Large Cluster	-0.117247	0.455197	0.908117	-0.558204	-1.3452	-0.386188	0.450295	1.07483	1.11823	0.634648	-0.247264	-0.110204	0.143404	0.103301	0.0224	-0.474199
Large Cluster	0.433767	0.507769	0.874196	-0.545812	-1.38859	-0.417221	0.577956	1.33923	1.84744	-0.408153	-0.263121	0.199033	0.262097	-0.756859	1.41497	-1.65159
Large Cluster	-0.197461	0.778402	0.920034	-0.159245	-1.93344	-0.408239	-0.144608	0.596792	0.93362	0.475171	0.2356	0.747062	-0.73153	-1.10503	-0.46275	-1.77417
Large Cluster	-0.466027	0.353192	1.03103	0.150576	-1.83781	-1.51747	0.542673	0.65576	0.946842	-0.859873	-0.592361	-0.584823	-0.644656	-0.990688	-1.5562	-1.5682
Large Cluster	1.71181	0.266984	0.861101	-0.613481	-2.11339	-0.617069	-0.810749	1.04241	1.55516	-1.173	-0.539243	0.347122	0.33529	1.78718	0.706977	-1.35068
Large Cluster	-0.540588	0.467972	0.874907	-0.595409	-1.82822	-0.882211	-0.185686	0.104092	0.654734	0.575198	-0.552311	-0.163598	0.551071	1.79046	-0.013847	-1.02769
Large Cluster	-0.481859	0.439514	0.966218	-0.525571	-1.43824	-0.0385362	-1.23878	0.339607	-0.495995	0.792776	-0.110559	0.078044	0.534	-1.12241	-0.0660058	1.46821
Large Cluster	1.47481	0.104287	0.863856	-0.39447	-0.910388	-0.527662	1.23644	0.0309785	1.6285	-0.505079	-0.207199	0.220341	0.267802	1.00875	1.06143	-0.233907
Large Cluster	1.40349	0.375914	1.00675	0.799344	-1.88807	-0.940959	-0.0176141	0.321404	0.942147	-0.586739	-0.0789366	-0.0685496	1.00757	-0.982042	-0.319936	-1.80544
Large Cluster	-0.952717	0.253445	0.837011	-0.273459	-2.00942	-0.20039	-1.01394	0.359776	0.544001	-0.844405	-0.111697	1.15751	0.251229	-1.35765	-0.110204	-1.66574
Large Cluster	0.246283	0.30945	0.985424	-0.516149	-1.53685	0.42356	0.608538	0.950392	1.66043	0.457337	-0.417109	-0.754747	0.0113178	-1.61399	0.0303845	-0.525437
Large Cluster	0.47914	0.0122688	1.00545	-0.589976	-0.835918	-0.426646	0.390454	0.831618	2.05938	0.410759	-0.324391	-0.11276	-0.138528	-1.01254	-0.183794	-1.08983
Large Cluster	-0.0126653	0.636354	0.833632	-0.595379	-0.874313	-0.636175	0.280386	0.379039	1.59964	0.249531	-0.173679	0.407859	-0.870883	-0.301683	-0.521044	-1.73474
Large Cluster	-0.663686	0.799116	1.1332	-0.514953	-1.66468	-0.929987	0.683049	1.16722	0.660611	0.421967	-0.010859	0.278827	-0.000175148	-0.978615	-0.0593732	-1.48231
Large Cluster	-0.792167	0.691953	1.20293	0.404763	-0.984084	-1.54956	0.40521	0.625123	0.918222	0.184607	-0.479519	0.234083	0.0771399	-1.12031	-0.227863	-1.77499
Large Cluster	0.505879	0.379439	0.912912	-0.608227	-1.62393	-0.40432	-0.257082	0.581804	1.76458	0.501229	-0.399283	-1.73696	0.428588	0.000499598	-0.0342949	0.198787
Large Cluster	-0.0239861	0.29664	0.892291	-0.556924	-0.920941	0.300395	0.258494	0.794336	2.06733	0.476925	-0.593109	0.306899	-0.964045	0.800754	-0.566705	-1.74734
Large Cluster	0.420595	0.506967	0.996971	-0.591967	-1.39185	-0.443758	-0.50407	0.999289	1.95026	-0.362589	-0.238772	1.64348	-0.131404	-0.853617	1.42042	0.0928479
Large Cluster	0.471665	0.407875	1.1677	-0.541156	-1.43951	-0.874364	-0.999147	0.531988	1.58472	-0.912422	-0.298261	-0.741591	-0.0396729	-0.70211	1.28309	1.08814
Large Cluster	0.560289	0.612021	0.901657	-0.338654	-1.36001	-0.166445	0.0701886	0.929269	1.78616	-0.489375	-0.30644	-0.824308	0.316392	0.0557532	1.24317	-0.615711
Large Cluster	0.0631239	0.455264	0.927938	-0.606228	-1.59808	-1.47478	-0.374296	0.440204	1.51695	-0.409713	0.0750381	-0.435883	0.0877074	-1.20535	1.21347	-1.60115
Large Cluster	1.19698	0.295879	1.26344	-0.567563	-0.531031	-0.383261	-0.611804	0.339677	1.22678	-0.128997	-0.125938	0.31023	-0.0671697	0.260388	0.145388	-0.2855
Large Cluster	1.51317	0.473697	1.08861	-1.1495	-0.222116	-0.330927	-0.481793	1.00597	-1.48185	-0.0749963	-0.132274	0.259319	-0.306419	-0.834117	0.154952	-1.91037
Large Cluster	-0.533072	0.567607	1.134	-1.25663	-1.46057	-0.741491	0.926768	1.15704	-1.43503	0.478576	-0.259687	1.08302	-0.17558	0.00531837	-0.00443565	-0.748172
Large Cluster	0.376921	0.0946954	0.956547	-0.411967	-1.53922	-0.558468	-0.128492	1.11936	1.98774	-0.28956	-0.22104	-1.03462	-0.137149	-0.781025	0.151984	-0.323421
Large Cluster	0.213954	0.327434	0.846465	-0.581354	-1.55437	-1.08139	1.33875	1.21148	1.88311	0.481197	-0.189444	-0.291929	0.479989	-0.0858231	-0.0934049	-0.490016
Large Cluster	0.313963	0.35431	1.24824	-0.40369	-0.936706	-0.173658	0.446209	1.04938	1.85442	0.120025	0.241512	-0.192072	-0.0950247	-0.332882	-0.205706	-0.580147
Large Cluster	1.38628	0.259732	1.06765	-0.589952	-1.11187	-0.0192866	-0.174454	0.877643	0.530318	0.203493	-0.227095	-0.0866121	-0.0391223	-0.832836	0.121562	-1.85614
Large Cluster	0.207329	0.3526	0.964195	-0.372891	-0.205921	-0.262222	-0.378689	0.701337	-0.723317	-0.12453	-0.633097	0.183952	-0.21181	0.194807	0.13556	-0.351905
Large Cluster	0.0823677	0.357149	1.09578	-0.540618	-1.64104	-0.146869	1.41133	0.627536	1.91676	0.504465	-0.317566	0.872494	0.233969	-1.19189	-0.333787	-1.58788
Large Cluster	-0.253857	0.4481	1.04623	-0.612352	-1.02943	0.177126	0.718149	0.446581	1.14066	0.186775	-0.384995	0.580407	-0.348073	0.225186	0.0363409	1.57102
Large Cluster	-0.545179	0.564268	0.914108	-0.176425	-1.66575	-1.19287	0.649444	0.864522	0.940395	-0.528817	-0.19319	-0.32354	-0.544818	-1.00691	-1.40246	-1.23988
Large Cluster	-0.25867	0.846653	0.986917	-0.617241	-0.135306	-0.734555	0.42395	1.02765	1.12934	0.0575421	-0.351887	-0.0980961	0.212919	-1.05184	-0.610702	-1.81949
Large Cluster	-1.84997	0.500367	0.91931	-0.569177	-2.056	-0.175376	0.0458757	0.757245	0.947109	-0.695213	-0.2648	-1.99758	0.0759326	-1.04486	0.325802	-1.92093
Large Cluster	-0.498471	0.381871	1.12875	-0.567462	-1.5503	-0.572103	1.20651	1.37128	-0.523934	0.838722	-0.459029	1.05848	0.065433	-1.00135	-0.0451807	-0.295362
Large Cluster	1.09617	0.367526	1.01918	-0.623553	-2.06562	0.0830627	1.14665	1.31869	2.01945	0.553644	-0.298677	-0.651542	-0.508745	0.0386159	-0.0649169	-0.481254
Large Cluster	-1.75719	0.656389	1.07962	-0.492323	-1.44466	-0.38852	-0.0498838	0.597262	0.949508	0.364326	0.0512367	-1.44982	0.236282	-0.899086	0.0280613	-1.73056
Large Cluster	1.07098	0.545977	0.781038	-0.577494	-1.57675	-0.284847	-0.302481	0.389948	1.86901	-0.322468	-0.449983	-0.896788	-0.139005	0.0141629	0.639321	-0.644524
Large Cluster	-0.714748	0.391015	0.866235	-1.90828	-1.2783	-1.18558	1.0779	0.889174	0.406298	1.22198	-0.2356	0.38762	0.295508	1.72335	0.201105	0.467794
Large Cluster	2.01303	0.479846	0.766856	-0.601659	-2.13213	-0.389724	0.553359	0.947486	1.80688	-0.418892	-0.220088	0.747639	0.403794	0.670162	1.44782	0.133453
Large Cluster	-1.99183	0.43743	0.94692	-0.544121	-1.30541	-0.239567	-0.280585	0.575536	0.521534	-0.59563	-0.119784	-0.111982	0.0432547	-1.04973	-0.0780034	-1.75627
Large Cluster	1.69668	0.4414	0.998721	-0.389354	-1.90711	-0.286168	-0.554886	0.146651	2.05528	-0.246876	-0.11893	-1.32255	0.0855438	-0.410743	0.689354	-1.20664
Large Cluster	1.03275	0.69294	0.803553	-0.365247	-2.03378	-0.486692	0.871542	1.02277	1.77703	-0.600603	-0.725506	0.277751	0.366205	-0.903905	0.130772	-0.438029
Large Cluster	0.23386	0.882372	0.851794	-1.18152	-1.47176	-1.551	0.441341	0.794714	1.71547	-0.198566	-0.0451782	-1.74068	-0.323616	-0.0574951	1.19156	0.0807678
Large Cluster	-0.0144205	0.60013	1.05994	-0.355749	-2.10331	-1.05915	-0.0447489	0.692015	1.93094	-0.109339	-0.144094	0.86268	-0.751895	1.94931	-1.23712	-0.108484
Large Cluster	0.164955	0.298298	1.01504	-0.587576	-0.997747	0.565531	0.824784	0.973011	1.87076	-0.111657	-0.370068	0.582655	0.421071	-0.710474	1.27582	0.00635951
Large Cluster	-1.84656	0.861705	0.853835	0.558645	-1.87244	0.468193	1.06123	1.27686	0.65662	-0.38485	-0.370244	-1.40154	-0.00112151	-1.19673	-0.0479423	-1.79579
Large Cluster	-0.570701	0.571123	0.976631	-1.40866	-1.73775	-0.406887	0.589049	1.55103	1.14085	0.654844	-0.6827	0.033731	-0.101065	1.02723	-0.0203467	0.12528
Large Cluster	0.280157	0.451644	1.07589	-0.371169	-1.88037	-0.270305	-0.842434	0.43971	1.71045	-0.457683	-0.301857	-1.34242	-0.254156	1.73927	0.200832	-0.452216
Large Cluster	0.256874	0.71143	0.965311	-0.567787	-1.29512	-0.0674963	0.930222	0.695077	1.88262	0.453493	-0.578942	0.635293	0.229442	0.0709361	0.0173714	1.61995
Large Cluster	-0.546195	0.247284	1.00743	-0.53727	-1.73265	-1.15643	-0.525713	0.583138	0.299821	-0.366225	-0.465724	1.63542	-0.58206	-1.0198	-1.42911	-1.72618
Large Cluster	-0.505897	0.528356	1.19	-0.606445	-1.71485	-1.80496	0.704343	0.769939	1.59454	0.395052	-0.451392	0.285911	-0.00385571	0.756113	-0.0364891	0.207911
Large Cluster	1.35019	0.127526	1.10774	-0.56484	-1.09758	-0.0696354	0.428102	0.556973	1.95711	0.27253	-0.0770214	-0.337985	0.0413363	-1.30333	0.180073	0.729707
Large Cluster	-0.538388	0.562753	0.877148	-0.567716	-1.71045	-1.60445	0.54935	0.452203	2.05987	-0.618022	-0.326134	-0.100274	-0.15214	0.0247393	1.23347	-0.596646
Large Cluster	-0.205306	0.536515	1.01172	-0.528164	-1.73097	-1.31897	-0.382088	1.33947	1.51088	-0.196048	-0.40157	-0.785399	0.799416	1.84282	0.534164	-0.267063
Large Cluster	-1.85687	0.526089	1.11422	1.14907	-1.883	1.00926	-0.346824	0.701938	0.916066	-0.536626	-0.174104	0.107983	0.768499	-1.039	-0.387174	-1.89322
Large Cluster	1.24881	0.802762	0.955662	-0.400848	-1.5322	0.722561	1.02134	0.436079	1.89806	0.657254	-0.0367067	-1.44322	0.291352	-0.815424	-0.292718	-0.00402173
Large Cluster	-0.204714	0.606692	0.868176	-0.529464	-0.980004	-0.886148	0.63051	0.246144	1.81202	0.272896	-0.0168073	0.527615	-0.193857	0.167924	-0.0261651	0.157863
Large Cluster	-0.256945	0.675764	0.855587	-0.563043	-0.984873	0.14708	0.783243	0.509667	1.89659	0.194548	-0.443954	-0.338544	-0.422218	-1.28253	0.105316	0.60422
Large Cluster	0.5444	0.575391	1.229	-0.584738	-1.51323	-1.11751	-2.23313	0.371724	1.88319	0.225569	-0.627374	-1.37678	0.0355895	-0.898176	-0.258901	0.111695
Large Cluster	0.274268	0.189302	1.12672	-0.31979	-1.6097	0.0757108	0.809178	0.644229	1.53332	0.00313017	-0.240237	-0.0170598	-0.0635199	0.620584	1.23075	-0.34469
Large Cluster	0.230766	-0.0243655	0.979219	-0.616632	-1.64633	-0.379574	1.39858	0.605859	1.9182	0.706251	-0.796756	0.496293	0.234502	0.000378703	-0.0355988	0.289173
Large Cluster	0.956955	0.448857	0.765428	-0.554648	-1.43538	-0.753395	1.70259	0.63445	2.04579	-0.341254	-0.449204	1.43034	0.205164	-0.935185	1.42483	-1.70919
Large Cluster	-0.70484	0.64642	0.467373	-1.12511	-1.13632	1.24314	1.23152	0.668902	0.340038	1.13364	-0.15605	1.27718	0.344656	1.66583	0.176098	-0.515133
Large Cluster	-1.85421	0.603709	1.05052	-0.558703	-0.976408	0.299843	0.743424	0.574393	1.17195	0.267769	-0.385796	0.721673	-0.0935734	0.239981	0.040156	-0.661373
Large Cluster	0.47603	0.448737	0.892452	-0.573431	-1.43613	-0.871297	1.57082	0.933132	1.78199	0.434892	-0.313241	-1.19057	0.470427	-0.659332	-0.0930204	0.0505603
Large Cluster	0.464925	0.767427	0.749072	-1.28622	-0.135568	-1.66719	0.121327	0.152294	0.945816	0.0740032	-0.380202	-0.0875933	-0.0192866	-0.953348	-0.602343	-1.75654
Large Cluster	-0.000982637	0.580878	1.16452	-0.549284	-1.83914	-0.219768	0.756684	0.400771	1.7233	-0.303403	-0.364286	2.31544	0.825829	-1.048	0.592048	-1.63914
Large Cluster	0.386434	0.371618	0.840452	-0.546334	-1.60757	0.0831209	1.46503	0.580246	1.78784	0.101215	-0.194601	0.42425	0.222726	0.662839	1.20219	-0.890986
Large Cluster	0.449272	0.351766	0.902164	-0.573339	-1.43892	-0.546134	-0.494752	0.83581	1.41823	-0.513271	-0.484564	0.296944	0.339244	-0.924178	0.877873	-1.5057
Large Cluster	0.416071	0.474934	0.979753	-0.661467	-1.77323	-1.25197	0.766528	0.452155	1.74044	0.539823	0.105413	2.64864	-0.628139	-1.55098	-0.118262	0.115961
Large Cluster	0.421825	0.232174	0.891108	-0.36707	-1.35525	-0.66087	0.389169	1.00253	1.76229	-0.318275	-0.278946	-1.00058	0.196039	0.646589	1.40892	-0.202189
Large Cluster	0.480742	0.618573	0.842224	-0.567678	-0.933416	0.21468	0.0717693	0.784577	1.92486	0.389162	-0.270101	-0.456551	-0.1853	0.610086	0.0932594	-1.31889
Large Cluster	-0.575403	0.804836	0.960458	-0.48407	-1.16793	0.0728332	-0.171965	0.699969	1.79851	0.404285	-0.443644	-1.37074	0.26419	-0.084867	-0.0733262	-0.667106
Large Cluster	-0.205153	0.27965	0.95025	-0.584377	-0.984211	-0.519419	0.505439	0.492099	1.65144	0.220293	-0.0518623	-0.0611339	0.0315996	0.313638	0.0744744	-1.58382
Large Cluster	1.31917	0.00100246	0.893616	-0.575536	-1.81567	-0.5828	1.67718	0.312736	1.73146	0.499483	-0.673133	-1.16436	0.589471	-0.431539	-0.298402	-0.706794
Large Cluster	1.5656	0.495344	0.939112	-0.674744	-2.41495	-1.04957	0.0817497	0.517997	1.84332	-0.541502	-0.169052	-0.12995	0.212214	-1.02756	0.118143	-2.29898
Large Cluster	-0.962723	0.599882	0.747368	-0.325982	-1.58613	-0.176491	-0.292472	0.722243	0.659681	0.570524	-0.560331	-0.992312	0.0509729	-1.05393	-0.027122	-1.44154
Large Cluster	1.26323	0.594618	0.860199	-0.36692	-1.61618	0.460005	1.24343	0.659355	2.00472	0.438097	-0.409127	1.22447	0.13592	0.0156058	-0.103474	-0.704467
Large Cluster	0.495491	0.47179	1.03833	-0.646272	-1.60238	0.385127	0.0236558	1.15533	2.01459	-0.587966	-0.415406	0.163706	0.16616	-0.0374658	-0.630366	-0.0192835
Large Cluster	1.59595	0.175399	0.88225	-0.635101	-1.97922	-0.508055	0.121899	1.33677	1.73008	-0.360973	-0.281337	-1.63065	0.883825	-0.83323	-0.404055	0.918353
Large Cluster	-0.540689	0.893042	0.993024	-0.525773	-1.62797	0.12015	1.06863	0.326685	1.75616	-0.746771	-0.286731	-1.20824	0.154059	-0.347179	1.22736	-1.27995
Large Cluster	-0.180152	0.266518	0.923049	-0.583955	-1.491	-0.126573	0.392513	1.23585	1.79005	-0.293641	-0.149509	2.6611	0.159173	1.04494	1.1391	-0.133692
Large Cluster	-0.494707	0.58382	1.15416	-0.306956	-1.30868	0.719169	-0.570213	0.404863	1.89744	0.712026	-0.568428	0.708719	0.164026	0.808913	-0.0926374	-0.172443
Large Cluster	-0.595275	0.629042	0.957277	-0.352553	-2.37169	-0.504543	-0.0847973	0.291176	0.789645	-0.708275	0.146888	0.0420651	0.366289	-1.73191	-0.0372889	-0.371719
Large Cluster	-1.35988	0.414687	0.974508	-0.476367	-0.994309	-0.779557	0.596104	0.591634	1.7161	0.249396	-0.00265309	-0.241264	-0.112597	-0.0469999	-0.193017	-0.602634
Large Cluster	-0.235712	0.426236	0.871944	-0.538034	-1.01744	0.146836	-0.0609833	0.675715	1.7134	0.257947	0.157198	0.173021	-0.0765921	0.0866188	-0.00323139	-0.469291
Large Cluster	-0.500863	0.357841	1.05761	-1.12407	-1.44909	-0.263304	0.0588134	1.07481	0.991486	0.627076	-0.364744	0.387303	0.513404	-0.837111	-0.0939709	-0.0647268
Large Cluster	1.34173	0.281377	0.964973	-0.356377	-1.50131	-0.961965	0.349538	0.990294	2.08322	0.445252	0.0495689	0.0682681	0.190442	2.02409	-0.102001	0.0914778
Large Cluster	1.57924	0.268119	0.962391	-0.620042	-0.135926	-0.0735615	-0.399834	1.19492	1.70379	-0.0373836	-0.0838799	0.352625	-0.234152	-0.185939	1.14015	-1.1153
Large Cluster	-0.100408	0.366521	1.01491	-0.581878	-1.3349	1.08364	1.67964	1.21159	2.09992	0.614973	-0.219722	-0.479543	0.624723	-1.89447	-0.348104	0.470926
Large Cluster	-0.462779	0.276763	0.993295	-0.399179	-1.58132	-1.10473	1.22933	0.184023	1.63988	0.908141	-0.551146	-0.557993	0.328426	-2.0654	-0.0372617	0.141667
Large Cluster	1.27228	0.715112	1.13152	-0.672149	-1.03944	-0.679911	0.353595	0.238974	0.975288	0.382358	-0.0409224	-0.206541	-0.0795589	-1.26678	1.58051	-1.46993
Large Cluster	0.36776	0.547172	1.01273	-0.360741	-1.69252	0.0192077	0.453441	0.487224	2.19026	0.207137	-0.618383	0.37147	-0.110929	-0.596175	1.27877	0.128348
Large Cluster	-0.48692	0.452965	0.612559	-0.654003	-1.44258	-0.846114	-0.970176	1.31245	0.800759	0.340422	-0.61725	-0.0691076	0.537545	0.403548	-0.0171098	-1.14772
Large Cluster	1.0358	0.24368	1.21949	-0.620332	-1.58013	-0.314255	0.952407	0.909361	1.65856	-0.624517	0.00685719	0.259991	-0.0381649	-1.91565	0.756192	-0.541906
Large Cluster	0.465899	0.0265545	1.042	-0.570994	-1.66444	-0.533753	0.83891	0.241172	2.05066	-0.568363	-0.460969	0.820736	1.05769	-0.947258	0.999173	-1.77303
Large Cluster	1.24795	0.405569	1.11272	-0.596492	-1.45035	-0.528031	0.557643	0.698738	1.79971	-0.270335	-0.303112	0.634059	0.0227513	-0.812799	0.731193	-0.141646
Large Cluster	1.07418	0.509209	0.915368	-1.61147	-1.16651	-1.40906	0.631583	0.994764	0.951338	0.33595	-0.387382	-0.0190623	0.0388069	-1.1363	0.0187534	-1.49522
Large Cluster	-0.672919	0.59691	0.970428	-0.516417	-1.87546	-0.511289	1.33306	0.958801	1.12811	-0.398345	-0.783626	-0.57047	-0.134622	-1.48139	0.121844	0.509168
Large Cluster	0.192736	0.38073	0.906331	-0.603842	-0.951656	-0.486491	0.141959	1.29314	1.77866	0.270167	-0.291461	0.184049	-0.0939986	-0.875755	0.103823	-1.81081
Large Cluster	-0.778139	0.321356	1.30185	-1.05948	0.0266675	0.152555	0.499651	1.2781	1.03572	-1.99616	-0.345604	0.05079	0.257653	-0.811694	-0.620158	-1.92297
Large Cluster	0.475256	0.349188	0.967863	-0.63281	-1.66756	-1.63551	-0.572314	0.752402	1.54394	-0.609717	-0.0250702	-0.0914844	-0.440588	-1.19895	-1.59666	1.49501
Large Cluster	0.26766	0.620418	0.939178	-1.61551	-1.49277	-0.771459	1.1725	0.860298	1.24609	0.377855	-0.424609	0.162905	0.177872	-1.265	0.00452971	-1.58625
Large Cluster	1.49547	0.0629218	0.646158	-0.385321	-1.83171	-1.11709	0.97777	0.844341	1.65888	-0.654912	-0.158615	-1.29662	0.220822	0.879727	0.126311	0.761084
Large Cluster	1.08099	0.588735	0.720508	-0.615053	-1.56467	-0.147449	1.07115	0.49973	1.93959	0.354421	-0.149351	-1.12255	0.26384	-0.573632	-0.384006	-0.293558
Large Cluster	0.263044	0.166797	0.932065	-0.573419	-0.949877	-1.14162	0.433923	0.401333	1.46222	0.754813	-0.253057	0.169086	0.913412	-0.857162	-1.56041	-2.13444
Large Cluster	-0.0348783	0.547088	0.837037	-0.544015	-1.86873	-0.645479	0.288032	1.16983	1.86496	0.587694	-0.468885	0.850833	-0.594142	-0.701521	-0.206262	-0.0351093
Large Cluster	-0.529015	0.51388	1.11776	-0.519235	-1.34917	-0.794257	0.219642	0.793964	1.94267	0.488738	-0.301418	-0.323112	0.266933	-0.870706	-0.118243	-1.47753
Large Cluster	0.478321	0.396961	0.959005	-0.587867	-1.57529	-0.462819	0.935522	1.20128	1.58251	-0.50315	-0.586837	1.10191	-0.0990985	-0.733711	1.25308	-0.746358
Large Cluster	1.61609	0.272822	0.988981	-0.593201	-2.29225	-0.456026	-1.3578	0.377745	1.71477	0.0100132	-0.195775	0.468185	0.306011	-1.2397	1.19333	-1.58869
Large Cluster	1.08395	0.429326	0.7905	-0.416212	-1.81855	0.459117	1.96618	1.29099	2.08122	0.329517	-0.418639	-0.0875006	0.474333	-0.406698	-0.286865	-1.3591
Large Cluster	0.446933	0.339162	0.934708	-0.594254	-1.02132	-1.51596	0.720915	1.0286	1.71298	0.161266	-0.319797	0.0266958	0.086005	-1.13843	-0.00616038	-1.74646
Large Cluster	0.479177	0.850191	0.862051	-0.551795	-1.42138	-0.710503	0.116039	0.560684	1.63274	-0.322934	-0.491388	0.677471	-0.155685	-0.846118	1.20086	0.24659
Large Cluster	0.424739	0.860074	1.13871	-0.537534	-1.83884	-0.385782	0.814262	0.666692	1.65283	-0.516283	-0.826308	-0.333065	-0.729246	-0.79228	-2.33455	-1.30977
Large Cluster	-0.225887	0.448331	0.796186	-0.526929	-0.954255	1.48344	0.382249	0.768042	1.15249	0.316348	-0.408238	-0.40646	0.0850547	-0.676063	-0.0168751	-0.286263
Large Cluster	-0.58331	0.733822	1.06722	-0.560365	-1.20511	-0.82325	1.34504	0.558318	-1.29993	0.590066	-0.186755	-1.04263	0.040793	-2.07237	0.042031	-0.890321
Large Cluster	0.516697	0.18829	0.962384	-0.551615	-2.23235	-0.308986	1.55792	1.86129	1.7798	-0.808944	-0.257939	-0.0998975	0.128691	-1.05697	0.132133	-1.69736
Large Cluster	0.216848	0.900356	0.755801	-1.33569	-1.59492	-1.34086	-0.417603	1.0814	1.5935	0.612105	-0.217532	-1.90528	0.373888	-1.13358	-0.33108	-1.56662
Large Cluster	0.198632	0.338962	1.10697	-0.60227	-1.36419	-0.111827	-0.616036	0.331927	1.89591	0.602025	-0.692908	-0.470691	0.291364	-0.557306	-0.0900936	-0.109012
Large Cluster	-0.800004	0.401209	0.994242	-0.530152	-2.3354	-0.57858	0.917723	1.39525	0.94364	-0.520079	-0.577831	-0.260571	0.245637	-0.655933	0.236276	0.897047
Large Cluster	-1.35638	0.349819	0.978387	-0.635651	-0.931005	-0.0740833	0.107286	0.52428	1.94669	0.295607	-0.488689	0.674399	-0.272374	0.700681	0.0408085	-0.239393
Large Cluster	1.17197	0.429373	0.97406	-0.66813	-2.02049	-0.802768	0.60898	0.148693	1.87825	-0.0291559	-0.166959	-1.03638	-0.427827	0.956082	0.142739	0.932376
Large Cluster	0.258746	0.657082	0.694904	-0.585538	-1.85461	-0.96792	0.393313	0.699104	1.99897	-0.500616	-0.180529	-0.101953	-0.627606	2.08083	-1.42626	-0.327373
Large Cluster	-0.14314	0.352489	0.982392	-0.580183	-2.08451	-0.598164	-0.354927	0.991651	1.8841	-0.297948	-0.0960261	0.0311347	-0.187261	-1.07361	0.686335	-1.82184
Large Cluster	1.52455	0.462451	0.786229	-0.607813	-1.58921	-0.470745	-0.801819	0.0239041	1.90089	-0.162978	-0.196907	0.814739	0.130198	0.260495	1.2414	-0.750682
Large Cluster	-0.0356663	0.315584	1.02285	-0.546678	-1.9304	-0.129601	-0.0412461	0.774104	1.52734	-0.938389	-0.178149	-0.196833	0.430144	-0.867624	1.23978	-1.52235
Large Cluster	0.875463	-0.177785	0.854586	-0.674683	-1.60902	-0.81593	-0.255926	0.337749	1.84628	-0.603969	0.104216	-0.463115	-0.139791	-0.977727	1.10064	-1.40209
Large Cluster	0.196664	0.591705	0.813356	-0.602051	-1.66219	0.220914	0.804881	1.88697	2.08557	-0.210101	-0.561523	-0.0818695	-0.213727	0.902886	1.23205	0.0926742
Large Cluster	-0.200022	0.662197	1.03494	-0.553058	-1.03874	-0.975965	0.0590399	0.384881	1.12877	0.35639	-0.517374	0.546134	-0.0435647	-1.83045	0.173306	-0.901852
Large Cluster	-0.465024	0.389045	1.04474	-0.403034	-1.82425	0.233569	-0.377018	0.738673	2.18668	-0.530108	-0.692616	-0.660764	-0.647373	0.758349	-1.30546	0.0426137
Large Cluster	-0.440468	0.602033	0.874174	-0.563668	-1.42429	-1.1188	0.0535977	1.08254	1.85863	0.635729	-0.780797	0.10604	-0.00319102	-0.367443	-0.0135282	-0.858837
Large Cluster	-0.512202	0.761053	0.994674	-0.535407	-1.54182	-0.923588	0.540018	0.265052	1.99895	0.909077	-0.073715	-0.383823	-0.0201268	-1.41436	-0.0561502	1.11309
Large Cluster	-0.603291	0.818507	1.17114	-0.550223	-1.52241	-0.329324	0.0194955	0.891411	1.82896	0.729029	-0.106027	1.40733	0.0692565	-0.701776	-0.0150754	0.993598
Large Cluster	-0.473702	0.418067	0.874589	-0.329146	-2.19028	1.05508	-0.238122	0.672298	1.8598	-0.549761	-0.421383	-0.516049	-0.578689	-1.18858	-1.06398	-2.13121
Large Cluster	0.228935	0.257446	0.903097	-0.564899	-1.54072	0.500902	-0.580097	1.13113	1.84138	0.574544	-0.218368	-2.09651	0.307292	2.17959	-0.096894	-0.40274
Large Cluster	1.75117	0.354146	1.20735	-0.323182	-1.28473	-0.836999	1.41845	0.859371	2.0918	-0.697962	0.0385821	-0.0559169	-0.105226	-0.960989	1.23401	0.148609
Large Cluster	0.2398	0.758971	0.788445	-0.552746	-1.6872	-1.46241	0.13654	1.54555	1.94386	-0.768164	-0.415973	-0.651593	0.481883	0.976042	0.11231	-0.0588596
Large Cluster	0.216679	0.431927	0.828573	-0.575903	-1.70563	-1.63283	0.456669	0.976183	2.02606	0.0645759	-0.191565	-1.04587	-0.443223	0.577191	-1.28826	-0.234459
Large Cluster	-0.53178	0.947258	0.933651	-0.54277	-1.44947	0.823233	-0.0987833	0.816173	1.83602	0.613948	-0.062846	-0.890495	0.395023	1.77053	-0.028812	0.989847
Large Cluster	-0.543866	0.64897	0.869081	-0.533022	-1.74291	-0.25257	1.41238	0.520202	1.70541	-0.680296	-0.109674	-0.127262	-0.705935	-0.634106	-1.28573	0.890392
Large Cluster	-0.502512	0.535099	1.05436	-0.52649	-1.15776	-0.492183	0.0731073	0.736774	2.00155	0.758333	0.0968448	0.790007	0.0439705	0.134154	-0.10059	-0.663701
Large Cluster	0.518568	0.610875	1.05961	-0.607142	-1.0349	-1.02004	1.01426	1.38062	1.9824	0.36817	-0.334418	0.235041	-0.25484	1.46433	0.00873141	0.990761
Large Cluster	-0.165831	0.252774	0.942238	-0.611641	-1.83091	-0.0224038	-1.01469	0.843771	1.63274	0.664487	-0.507104	0.672804	0.117763	-0.399844	-0.232451	0.648368
Large Cluster	-0.700941	0.822154	0.932657	-0.524486	-1.53009	-0.158704	1.69367	0.00665742	0.404382	0.000534594	-0.445135	-0.797449	0.105602	1.74877	1.42529	0.217041
Large Cluster	0.206592	0.395559	0.888986	-0.613553	-1.55723	-0.259707	-0.433355	1.1012	1.73705	-0.521682	-0.244804	-0.843291	-0.0924009	-1.05803	1.28003	-1.1554
Large Cluster	-0.563282	0.325887	1.10649	-0.526095	-1.29742	-0.136351	1.28936	1.44116	1.20339	0.545053	0.099582	1.52573	-0.0921293	-0.879331	0.00664084	-1.96738
Large Cluster	0.187665	0.156134	0.986012	-0.362986	-1.54386	-1.19179	0.535376	1.15466	1.78268	-0.734609	-0.60547	0.779478	0.182647	-0.87812	1.28976	-1.51128
Large Cluster	1.36568	0.117113	1.00581	-0.550094	-1.53314	-1.62029	0.768062	0.8662	1.89623	-0.548267	-0.573528	-0.503084	0.100523	-0.835592	-0.370303	-1.26293
Large Cluster	1.36032	0.213375	1.08664	-0.339932	-1.5188	-0.027006	-0.441942	0.88005	1.87162	0.389303	-0.386167	0.459953	0.280564	-0.96868	-0.372557	-1.63818
Large Cluster	1.12846	0.533555	1.13872	-0.600321	-1.38919	-0.680256	0.228772	0.717865	0.365097	-0.236475	-0.713131	0.499349	-0.0443612	1.75607	0.526236	0.705449
Large Cluster	0.239142	0.300821	0.866463	-0.585184	-2.12919	-0.405131	-0.945511	1.11698	1.87266	-1.39015	-0.0104747	0.433137	0.241739	-0.884071	1.3153	-1.91018
Large Cluster	0.221284	0.194658	1.12643	-0.396665	-1.5093	-0.699629	-0.651431	1.11246	2.08181	0.448995	-0.471376	-0.736639	0.44534	-0.315232	-0.0732843	-0.644863
Large Cluster	0.188516	0.665773	0.959585	-0.367833	-2.32103	-0.860106	0.303195	0.96712	1.92371	-0.484765	-0.602126	0.456384	-0.50037	2.0051	-1.43215	-0.969415
Large Cluster	0.383466	0.192051	0.878136	-0.320504	-1.4292	-0.173771	1.31017	0.772647	1.81408	0.154402	-0.0145803	-1.73822	0.215095	-1.02374	1.20121	-1.43578
Large Cluster	0.421151	0.446681	0.888963	-0.610813	-1.76838	-0.450825	0.789775	0.766273	1.74987	-0.376637	-0.391424	-0.782623	-0.0311897	-1.1641	1.233	-2.20831
Large Cluster	-0.51434	0.850714	0.902211	-0.479478	-1.83914	0.252773	0.00525051	0.97259	-0.803684	-0.361734	0.181698	-0.0231583	-0.593864	-0.818886	-1.43191	-1.69309
Large Cluster	0.508662	0.364402	1.13699	-0.368548	-1.622	-0.47307	-1.05329	0.534541	1.8169	-0.541849	-0.504155	1.75011	0.185142	1.02512	1.19111	-0.229247
Large Cluster	0.558353	0.476678	1.31765	-0.557275	-1.82164	-0.56918	0.681555	-0.175683	1.70412	0.250274	-0.229902	-1.53354	0.0708057	0.777773	1.22409	0.20198
Large Cluster	0.544556	0.123676	0.820999	-0.602369	-1.41125	-1.74445	-0.107961	0.765062	1.97859	-0.813939	-0.304156	1.31783	0.10469	-0.054673	1.20297	-0.526907
Large Cluster	0.417519	0.486064	1.1585	-0.56178	-1.67788	-1.6822	0.564658	0.769074	1.86453	-0.421636	0.0441394	-0.509988	0.346576	-0.265719	1.26818	-1.18082
Large Cluster	-0.565174	0.75076	0.991591	-0.516102	-1.48472	-1.19623	1.97226	0.709585	1.65215	0.386424	-0.171518	-0.135774	0.467604	0.802032	0.039415	-0.0959798
Large Cluster	-0.688789	0.864062	1.29216	-0.548183	-0.381232	-1.33964	-1.25569	0.825399	0.951978	0.0503074	-0.463068	0.205302	0.320597	-0.717169	-0.654352	-1.55482
Large Cluster	-0.533598	0.393203	0.86298	-0.519902	-1.92662	0.149581	1.64282	1.01268	1.82451	-0.840888	-0.355907	-1.16683	-0.644471	-0.998935	-1.80428	-1.78183
Large Cluster	0.275002	0.252778	1.11262	-1.15418	-1.78429	0.132323	0.0151018	1.18802	1.85209	0.593481	-0.493958	-0.527626	0.351393	-0.611463	-0.282146	0.905415
Large Cluster	0.3414	0.268305	0.814057	-0.61688	-1.26441	-2.13561	0.770228	0.601456	1.46953	-0.528375	-0.555303	-0.500059	0.229476	-1.73818	1.18497	-0.296472
Large Cluster	1.26517	0.98439	0.727829	-0.613419	-1.64174	-0.757569	-0.369742	0.467268	1.67803	0.585812	-0.156307	1.39557	-0.0285731	-0.152228	-0.245738	-0.474474
Large Cluster	1.4023	0.615784	1.10359	-0.63419	-1.55608	-0.929788	1.40238	1.3361	1.61966	-0.329624	-0.599593	-0.630707	0.294375	-0.840049	1.15893	-1.75988
Large Cluster	-0.503197	0.289942	1.10398	-0.531795	-1.19737	-0.591135	0.86851	1.00068	1.8993	-0.457665	-0.270562	0.830459	0.262253	-1.03929	1.24757	-1.87472
Large Cluster	-0.19945	0.833016	1.09041	-0.607975	-0.93909	-0.881903	0.438475	1.16981	1.14144	0.225932	-0.230092	0.0997382	-0.189902	-1.02331	0.00717916	-1.71255
Large Cluster	0.215491	0.662077	0.932834	-0.602459	-1.46505	0.155432	0.340777	0.534607	1.68098	0.578645	-0.791249	-0.930669	0.489238	-1.1393	-0.068435	-1.72192
Large Cluster	-0.583352	0.631527	0.811404	-0.505563	-2.04076	-0.5209	-0.681112	0.392875	1.74456	0.0279591	-0.53385	-0.178932	-0.654634	-0.0156269	-1.53841	-0.735195
Large Cluster	-0.547136	0.320916	0.864478	-0.37247	-1.54504	-0.321957	-0.307176	1.17194	1.78185	0.369374	-0.0134508	0.373996	0.279817	0.170864	-0.398938	-0.84169
Large Cluster	-0.490972	0.64519	0.939225	-0.55772	-1.41032	0.136919	-1.14199	0.945957	1.53818	0.674296	-0.105511	-0.417608	0.766821	-2.0281	-0.0627911	-0.207459
Large Cluster	-0.587959	0.289747	0.818921	-0.374571	-1.79713	-0.682008	0.809967	0.954585	2.03931	-0.389831	0.226399	-0.230932	-0.581833	1.6871	-1.79724	-1.08877
Large Cluster	0.484568	0.611127	0.922871	-0.545475	-1.46162	-0.784837	0.544562	0.76084	1.88382	-0.633896	-0.313545	-0.221101	0.0636382	0.600635	-1.41321	-0.0128776
Large Cluster	-0.455435	0.328494	1.15344	-0.527703	-2.14947	-0.729937	-1.07822	0.7403	1.91061	-0.302329	-0.437062	0.17863	-0.513508	0.0654247	-1.53966	0.0790602
Large Cluster	0.467426	0.331243	1.19519	-0.563017	-1.92086	-0.482384	-0.22211	0.744306	1.96687	-0.518025	-0.706913	1.53133	0.4917	-0.338267	-1.12793	-1.71034
Large Cluster	-0.492285	0.691254	0.751515	-0.544068	-1.8942	-0.716216	1.44038	0.966076	2.05979	-0.623026	-0.322089	0.847712	0.341883	-1.44485	0.140564	-1.97087
Large Cluster	0.400003	0.405824	1.05584	-0.382754	-1.48886	-0.815129	-0.312003	1.12501	1.94622	-0.972184	-0.504628	-0.452134	-0.295755	-0.256302	1.30109	0.639168
Large Cluster	-0.566369	0.123976	1.20917	-0.518738	-1.79282	-1.19113	0.321123	1.27157	1.84098	-0.0484352	-0.285058	-0.750357	-0.514578	1.73765	-1.48018	-0.505535
Large Cluster	0.443592	0.359509	2.24297	-0.588325	-1.62701	-0.521547	1.28444	1.00497	1.86454	-0.842157	-0.256433	0.324697	0.260297	-0.992567	1.21138	-1.51794
Large Cluster	0.490032	0.253594	0.908809	-0.595473	-2.03905	-0.428651	-0.0425997	0.764631	1.78738	-0.411088	-0.355705	0.0370124	0.352014	-1.0035	1.18502	-1.65187
Large Cluster	1.39576	0.461351	1.14697	-0.622329	-1.53959	0.20986	0.96208	0.773792	1.97179	-0.460482	-0.382875	0.25925	0.259076	-1.32476	0.671385	-1.37208
Large Cluster	0.54243	0.76522	1.35529	-1.68496	-1.35258	-0.902296	0.978853	0.630289	1.8959	-0.0855627	0.122839	-0.171188	0.0448867	-0.937091	-1.53201	-1.37384
Large Cluster	1.46293	0.286647	1.14385	-0.373338	-1.71939	-0.684188	-0.769807	1.12736	1.72977	-0.435577	-0.29915	0.894838	-0.745709	1.93446	-1.4607	0.76318
Large Cluster	-0.50653	0.501149	0.97473	-0.284053	-1.52577	0.443442	1.59756	0.812435	1.79412	0.311007	-0.102971	-0.371363	0.459947	-1.87957	0.0250827	-0.458125
Large Cluster	1.75495	0.418717	0.957514	-0.629896	-1.04146	-0.491015	0.74114	0.689936	1.14106	0.31748	0.0151534	0.4867	-0.181679	-1.18475	0.0258882	-1.46043
Large Cluster	-1.35853	0.697447	1.06584	-0.609765	-2.15472	-0.998679	0.580703	1.2553	1.91334	-1.08533	-0.0346452	2.10727	0.106092	-1.04999	-0.0824896	-1.83225
Large Cluster	0.51901	0.378497	0.801571	-1.15544	-1.55881	0.196953	1.24513	0.863226	1.89544	0.321517	-0.181706	-0.949597	0.217493	-0.933075	-0.0966812	0.125821
Large Cluster	0.493512	0.506692	1.01054	-0.566654	-1.45141	0.37649	-0.273651	0.550581	1.88298	0.568226	-0.263906	-0.212492	0.657296	-0.0408374	-0.23036	-0.43211
Large Cluster	-0.19769	0.329894	0.84282	-0.619157	-1.54646	-0.341129	0.481303	0.389982	1.79468	0.74606	-0.17491	1.68963	0.145452	1.83055	-0.360257	0.215241
Large Cluster	-0.223942	0.174706	0.810094	-0.544815	-1.0246	-0.69895	-0.278609	0.586216	0.830859	0.21571	-0.431766	0.356644	-0.14751	1.67471	0.196326	0.324188
Large Cluster	-0.524261	0.488947	0.865993	-0.503106	-2.02816	-0.643605	-0.101556	0.378652	1.67401	-0.32905	-0.560607	1.84001	-0.625568	-0.745852	-1.49258	0.212545
Large Cluster	1.19111	0.452499	0.803047	-0.61136	-1.50572	-0.549353	0.597042	0.196586	1.97289	-0.520126	-0.327367	0.178154	0.0467718	0.803947	0.648523	-0.145599
Large Cluster	-0.807168	0.288652	0.933285	-0.547884	-2.34259	-0.730514	0.135288	0.906057	0.657938	-0.926595	-0.354505	-0.688731	-0.119593	-0.766885	0.1897	-0.198275
Large Cluster	-0.626551	0.665503	1.01088	-0.561913	-2.06238	-0.484724	-0.435857	0.468514	1.90457	-0.367965	-0.271881	-1.72565	-0.645039	-0.904752	-1.80401	-0.176963
Large Cluster	0.223991	0.548504	1.09269	-1.37083	-1.54845	-0.101621	0.730368	0.526253	1.97027	-0.534428	-0.351094	0.414234	0.133629	0.149291	1.28886	-0.401174
Large Cluster	0.806879	0.443736	1.15176	-0.390253	-2.02798	0.0615453	-0.766983	0.771228	1.77858	0.0912207	-0.32679	0.406251	0.373379	-0.435489	0.701391	-0.237237
Large Cluster	-0.226127	0.022891	0.930931	-0.558423	-0.886377	1.12532	0.0786205	1.28809	1.15049	0.306903	-0.281656	0.0429403	-0.180852	-2.29804	0.0864513	0.211046
Large Cluster	-0.242197	0.306041	0.884457	-0.619266	-1.00112	0.96912	0.198083	0.79822	1.17995	0.186321	-0.414346	-0.261163	0.0299301	-0.299428	0.0885769	-1.33647
Large Cluster	-0.121991	0.441494	0.948348	-0.530144	-2.01177	-1.06556	-0.699613	0.960736	1.13626	-0.764402	-0.499918	-0.660507	0.112474	-1.06408	-0.054536	0.366209
Large Cluster	-0.585961	0.710514	0.868988	-0.539425	-1.61398	-0.683113	-0.959234	0.320334	1.84084	0.347301	-0.137971	0.461403	0.0987578	-0.83156	0.0253862	-0.475515
Large Cluster	-0.132019	0.73888	0.943595	-0.595638	-0.973986	-0.0509501	0.353394	0.670111	0.854984	0.270647	-0.229619	0.225274	-0.184709	-1.22316	0.0916333	-1.81513
Large Cluster	0.496706	0.651922	1.2329	-0.59586	-1.27683	0.466392	0.97854	1.05365	1.85181	0.712138	-0.0942306	-0.744899	0.446311	-0.755324	0.00251462	1.01642
Large Cluster	1.89477	0.812586	0.699764	-0.667389	-0.994896	1.27177	0.50045	0.923585	0.968264	0.231771	-0.157319	0.202047	-0.18409	-0.864231	0.094098	-1.89777
Large Cluster	-0.478198	0.210429	0.724596	-0.348849	-1.03467	-1.38293	0.863007	0.713839	1.99721	0.249932	-0.533791	0.511765	-0.144393	0.999911	0.0357436	1.2799
Large Cluster	-0.57638	0.828112	1.02316	-0.600004	-0.192074	-0.28468	0.248082	1.36962	0.944325	0.0394576	-0.267657	-0.136372	0.339118	-0.783384	0.360686	-2.08888
Large Cluster	-0.778204	0.613428	0.882291	-0.538271	-1.29748	-0.736945	0.709864	0.0243767	1.14494	1.2112	-0.332944	0.871674	0.130531	-1.02192	0.196836	0.42258
Large Cluster	-0.541443	0.551111	0.467623	-0.575469	-1.65977	-0.765921	0.531453	0.947717	0.663598	0.549059	-0.521006	-1.21312	0.471475	1.87	-0.10714	-1.3869
Large Cluster	-0.805248	0.409395	1.13249	-0.574483	-2.02002	-1.35449	0.404485	0.447928	1.13746	-0.448399	-0.32504	0.51382	-0.333558	1.76041	0.218567	0.945631
Large Cluster	0.74375	0.207918	0.825756	-0.597456	-2.10878	0.131897	-0.177308	0.764392	0.324205	-0.257141	-0.204488	-0.919841	0.202016	-0.199823	0.439519	-0.608575
Large Cluster	-1.69739	0.217515	0.875091	-0.490589	-1.71059	-1.47674	-1.27142	0.867847	1.1367	0.568844	-0.055412	0.317313	0.634873	-0.0945326	0.0233854	-0.572323
Large Cluster	0.436995	0.708542	0.842323	-1.48678	-1.83355	-0.855332	-0.775455	0.483044	1.14172	-0.313628	-0.161895	-0.554291	0.133216	0.812369	1.32267	0.151606
Large Cluster	-0.546978	0.560459	1.02067	1.2302	-1.31834	-0.571366	0.809902	0.925874	1.10935	0.695406	-0.375925	1.14902	0.22997	-0.889665	-0.0317237	1.40311
Large Cluster	0.986885	0.69523	0.799774	-0.602003	-1.6008	-1.30747	-0.207904	0.691692	1.78429	-0.580097	-0.302961	0.0872247	0.215544	0.695491	0.788738	-0.136637
Large Cluster	1.12066	0.845553	0.755452	-0.660643	-1.42682	-0.256263	0.859648	1.42741	1.94313	-0.661339	-0.260197	0.33941	0.186776	0.859314	1.0817	-0.148482
Large Cluster	-0.214551	0.212282	0.970513	-0.584606	-0.935534	-1.1349	0.370779	0.0489879	0.560467	0.385021	-0.820322	-0.664232	-0.153373	-1.00289	0.0920499	-1.52131
Large Cluster	0.255937	0.25292	0.997064	-0.614846	-1.50269	-0.622121	0.156003	0.914927	1.76823	-1.06508	-0.337481	-0.134464	0.0367948	-0.649288	1.14279	-0.263973
Large Cluster	1.46188	0.332342	0.739854	-0.622008	-1.82752	0.323097	-1.75059	0.601303	1.73833	-0.345423	-0.335607	0.438848	0.236287	0.389821	0.207708	0.141187
Large Cluster	-1.3512	0.65506	0.618519	-0.328804	-0.251672	-0.959958	0.36427	0.944594	0.931825	-0.784952	-0.475029	-0.23748	0.468417	-0.766579	-0.555344	-1.63573
Large Cluster	-0.464329	0.687775	1.10475	-0.52161	-1.54571	-0.817105	1.1111	0.987939	2.00109	0.780478	-0.956742	-0.328649	0.327673	0.206561	-0.0292139	0.675221
Large Cluster	-0.540622	0.51095	0.849176	-0.588834	-1.77775	-1.18699	1.12778	0.330199	1.70643	-0.534403	-0.346437	0.141311	-0.476122	-0.394791	-1.35301	-1.33346
Large Cluster	0.265574	0.136221	1.00592	-0.545576	-1.56078	-0.00238183	-1.13905	1.06536	1.79799	0.304619	-0.142042	-1.18076	0.227301	-0.46077	-0.0871229	-1.36192
Large Cluster	-1.07771	0.593629	1.08936	-0.633154	-1.43738	0.0863285	-0.321421	0.845929	0.434033	-0.225537	-0.136633	-0.136682	-0.338424	2.23552	0.555878	-0.851209
Large Cluster	-0.23123	0.389421	0.705234	-0.553591	-1.2979	-1.24381	-0.428131	0.117426	1.84033	0.419372	-0.544543	1.42791	0.585084	-0.204742	-0.306478	-0.58792
Large Cluster	-0.23674	0.191064	0.797326	-0.563413	-1.99148	-0.179249	0.403793	0.99467	0.804092	-0.58368	-0.318307	-0.367411	1.12008	-1.22799	0.505427	-1.49209
Large Cluster	-0.212971	0.508371	0.99616	-0.553722	-1.03815	0.538551	0.213961	1.14484	-0.0482293	0.243431	0.128209	0.299538	-0.170475	-0.960465	0.0193908	-1.33308
Large Cluster	-0.229289	0.711413	0.890713	-0.515764	-0.981973	2.2083	0.716768	0.0798779	-0.046716	0.329346	-0.139062	-0.432719	0.0489793	-0.92001	0.0755691	-1.58496
Large Cluster	1.1678	0.613146	0.937776	-1.47851	-1.84536	0.644009	1.07959	1.18375	0.957145	-0.305169	-0.597264	0.295795	0.902977	-0.848029	-0.375275	-1.15831
Large Cluster	-0.514093	0.811006	0.90264	0.183981	-1.48044	-0.418044	0.239838	1.30307	-0.459649	0.381682	0.133185	-0.87431	0.0724975	-1.14207	-0.0015795	-1.56547
Large Cluster	0.225803	0.420717	0.970889	-0.378997	-1.45028	-0.431346	0.0533509	0.697151	1.83719	0.434071	0.0130484	-1.6092	0.358297	-1.05585	-0.101807	-1.61424
Large Cluster	0.202592	0.331094	1.06213	-0.533605	-1.31469	-0.730417	0.365957	0.648888	1.83885	-0.668454	-0.551743	0.748927	0.54409	-1.24565	1.41945	-1.74174
Large Cluster	0.207902	0.773915	0.965367	-0.586104	-1.86964	-0.914034	0.427329	1.25387	1.72857	-0.837957	-0.129086	0.894631	-0.447791	-0.833913	-1.23555	-0.154783
Large Cluster	0.435894	0.798152	0.928613	-0.64879	-2.24641	-0.731464	1.71892	1.26315	1.81512	-0.52916	-0.445263	-0.0349279	0.300923	-0.931037	0.676378	-2.22122
Large Cluster	0.454464	0.560945	1.03555	-0.673921	-1.65326	-0.818357	0.00248414	0.860886	2.05783	-0.640031	-0.271793	-0.974818	-0.0816562	-1.87535	1.16765	-0.020551
Large Cluster	-0.922837	0.53839	0.856656	-0.504689	-1.49171	0.523637	1.23811	1.20308	0.558437	0.468315	-0.504961	0.499418	0.420359	-2.77108	-0.0722856	0.344464
Large Cluster	-0.530018	0.516756	0.898758	-0.631866	-1.51429	-1.41909	0.242042	1.32221	1.8512	0.509861	-0.269086	0.340127	0.0933187	-1.37339	-0.0234654	-0.140126
Large Cluster	0.428889	0.442342	0.956765	-0.574466	-1.60808	-0.447285	-0.521537	1.09979	1.7901	0.389703	-0.593041	-1.62904	0.484541	-1.03764	-0.342146	-1.96388
Large Cluster	0.469228	0.713148	0.687603	-0.624886	-0.955964	-0.98644	0.655214	0.552763	1.76334	0.267254	-0.135412	0.779588	0.321287	-0.766115	-1.6682	-1.9154
Large Cluster	1.19148	0.341634	0.976871	-0.517725	-2.1681	-0.0477808	0.805866	0.540953	1.91574	-0.350574	-0.407722	-0.686869	0.314016	0.287669	0.236447	-1.03013
Large Cluster	-0.464415	0.5598	0.858463	-0.53132	-1.16156	-1.06361	-0.00734535	-0.123235	1.15883	0.739628	-0.547822	0.461965	0.197791	0.0759863	-0.134857	-0.651033
Large Cluster	0.203193	0.467021	0.828489	-0.6517	-1.59657	-0.118594	0.504633	1.23855	2.13233	-0.366112	-0.141027	-0.895048	0.436637	0.185021	1.23638	-0.654892
Large Cluster	-0.495326	0.389593	1.14021	-0.581973	-1.75173	-0.221842	-0.0204103	0.876043	1.69251	0.470578	-0.299123	1.51834	0.362758	0.493777	-0.0157277	-1.27155
Large Cluster	-0.507212	0.93699	1.15269	-0.501792	-1.57033	-0.269965	1.25499	0.964777	1.81939	0.597193	-0.120203	-1.29927	0.633328	-0.184567	-0.0464828	0.0718449
Large Cluster	0.500933	0.569776	1.1286	-0.335964	-1.39307	0.108613	0.0899655	1.0108	1.89665	-0.921458	-0.149103	0.504781	-0.0795219	0.865992	0.927584	-1.38525
Large Cluster	0.251417	0.322877	1.17851	-0.617356	-0.906296	-0.554746	0.501284	1.13672	1.90704	0.376849	-0.365029	0.32674	-0.814547	0.00557655	-0.260941	-0.477594
Large Cluster	0.155801	0.373081	0.561727	-0.458138	-1.72572	-0.98581	0.414227	0.767417	2.05265	-0.478496	-0.300046	-0.801509	-0.00937784	-0.250104	1.28926	-0.577365
Large Cluster	1.32199	0.557951	0.927676	-0.600593	-1.83281	-0.055693	0.27585	0.752313	1.25861	-1.26167	-0.644989	0.00190131	-0.441463	0.083302	0.188743	-0.520602
Large Cluster	-0.693568	0.342378	0.787379	-0.644626	-2.17489	0.103101	-0.129978	1.49784	1.17233	-0.882693	-0.62068	1.31706	-0.10566	-1.24187	0.192637	-1.98454
Large Cluster	-0.55466	0.0779846	1.16734	-0.53843	-0.228112	-0.605411	0.408183	0.351668	1.16023	-0.211813	-0.790185	0.174548	0.11366	-0.983012	0.298261	-1.63674
Large Cluster	0.503905	0.334656	0.972323	-0.629453	-1.65552	-0.491167	0.131974	1.35019	1.5038	0.529316	-0.738291	0.135382	0.0642107	-0.981951	-0.0199993	-1.86071
Large Cluster	0.466565	0.477622	0.852552	-0.373286	-1.96094	-0.987383	-1.27464	1.30107	1.80246	-0.301184	-0.322121	0.896913	-0.54195	-0.786249	0.139355	-1.71966
Large Cluster	-0.242509	-0.0793867	1.11271	-0.554305	-1.06278	0.620434	0.407524	0.409473	0.871541	0.189482	-0.678696	-0.651287	0.00759657	-0.789525	0.0319049	-1.46605
Large Cluster	0.237877	0.013765	0.745522	-1.28096	-1.5898	-0.443253	-0.983284	0.895041	1.22611	0.748807	-0.449001	-1.72238	0.167409	-0.859217	-0.321543	-1.40132
Large Cluster	-0.922307	0.165493	1.14925	-0.525092	-1.23649	-0.538245	0.453968	0.388468	1.9381	1.21172	-0.41994	0.236837	0.476431	-1.157	-0.0418239	-2.05271
Large Cluster	-0.462186	0.654428	0.834774	-0.361071	-1.97449	-0.990709	0.806308	0.73264	1.64462	0.496958	-0.330447	-0.528623	0.498603	1.57875	-0.0180902	0.817841
Large Cluster	0.470546	0.685537	0.947973	-0.622019	-1.415	-1.03832	0.13354	0.476032	1.81729	-0.296286	0.0685624	0.542283	0.371942	0.149444	-0.522325	-0.645364
Large Cluster	0.253915	0.714946	0.845987	-0.335184	-1.92612	-0.728155	-0.742745	0.637528	1.82465	-0.18815	0.218608	-0.752954	-0.466121	0.172861	0.176745	-0.653658
Large Cluster	-0.614179	0.200788	1.17193	-0.526754	-1.50813	-0.574824	0.509033	1.23416	1.97108	-0.835042	-0.181891	-0.361891	-0.759881	1.06924	-1.02323	-0.0150825
Large Cluster	0.388541	0.142132	1.03147	-0.370325	-1.87854	-0.387821	-0.444646	0.880938	1.45462	0.702603	-0.248747	1.38301	-0.778492	0.553233	-0.604028	0.54768
Large Cluster	-0.777409	0.68578	1.05217	-0.485945	-1.92366	-0.410112	0.663891	0.745301	-0.733019	-0.255177	-0.534185	-0.308691	0.227652	-0.948067	0.183036	-2.37415
Large Cluster	-0.929705	0.306741	0.930712	-0.557354	-1.15919	0.402374	1.55571	0.570423	1.73543	1.23612	-0.329633	-0.260467	0.355741	-1.32257	-0.0849489	-1.32039
Large Cluster	1.23696	0.139268	1.13771	-0.574627	-1.51283	-0.595229	0.617593	1.15544	1.82577	0.151111	-0.660959	0.491611	0.174753	1.48243	0.764631	-0.788784
Small Cluster	-1.26894	0.0794491	1.15664	-0.340913	-1.5752	-1.52522	0.345186	1.14562	-1.4731	1.87185	-0.593976	0.199217	-0.689229	0.0303403	-1.30104	-0.727612
Small Cluster	-1.22328	0.574912	0.946575	-0.52877	-1.77353	0.0800777	-0.64924	1.50632	-1.29261	1.81212	0.0293962	1.66455	-0.93509	-0.00195995	-1.023	0.648023
Small Cluster	-1.18477	0.22062	0.906263	-0.377311	-1.27118	-0.307846	-1.05524	0.569996	-1.75287	1.94062	-0.123505	0.645989	-0.51831	-2.68174	-1.48168	-0.602529
Small Cluster	-1.20765	0.548412	0.752517	0.119604	-1.2283	-0.0962874	-1.0193	0.730079	-1.53176	1.88771	-0.123089	-0.561078	-0.700596	-0.036138	-1.21695	-0.665404
Small Cluster	-1.17433	0.559571	1.05463	-0.572757	-1.50104	-0.477894	0.394514	1.30925	-1.57891	1.5327	-1.0415	1.18629	-0.287454	-0.142104	-1.09539	0.679641
Small Cluster	-1.33636	0.456925	0.912002	-0.592342	-1.19813	-0.452045	0.520721	0.863705	-1.56141	1.49744	-0.526985	-0.285128	-0.409957	-1.58873	-1.46858	-0.352604
Small Cluster	-1.37458	0.576767	1.20282	0.867298	-1.2282	0.211139	-0.589072	0.440319	-1.64956	1.47	-0.204718	-0.55996	-0.726518	-1.57224	-1.56572	-0.33885
Small Cluster	-1.24447	0.572628	1.13826	0.401952	-1.2665	-0.590055	-0.275646	0.38064	-1.26028	1.69359	-0.443938	-1.16578	-0.91721	-1.20731	-1.16001	-1.30246
Small Cluster	-1.20485	0.604847	0.705755	-0.620601	-1.74848	-0.555724	-0.64138	1.14238	-1.6916	1.66508	-0.511185	1.71619	-0.168335	-0.936241	-1.4483	-1.71965
Small Cluster	-1.26123	0.591059	1.01173	1.1431	-1.45187	-0.719669	-2.2078	0.262454	-1.56914	1.95898	-0.458878	-1.1645	-0.817091	-0.928246	-1.06297	-2.11115
Small Cluster	-1.06173	0.544125	0.86244	-0.369771	-1.05742	0.419769	-1.00872	0.254569	-1.72369	1.43688	-0.00932682	-1.02963	-0.803686	0.137445	-1.54081	0.630701
Small Cluster	-1.23707	0.695127	0.941251	0.803771	-1.62893	-1.12205	0.444415	1.09935	-1.62366	2.40159	-0.25672	-0.534703	-0.620267	-0.000149019	-1.69704	-0.704727
Small Cluster	-1.36089	0.719776	0.946839	-0.356278	-1.30743	-0.576193	-1.46621	1.24001	-1.60437	1.76967	0.137849	-0.128728	-0.570588	-0.783896	-1.24683	-1.91364
Small Cluster	-1.23164	0.409234	0.721144	-0.52582	-1.46479	-0.161922	0.0265987	0.812171	-1.28463	1.78431	-0.197122	-0.441343	0.0718428	1.09404	-1.0286	-0.120556
Small Cluster	-1.26562	0.183835	0.976406	-0.33144	-1.41737	-0.758145	-0.655895	1.16185	-1.42012	1.90573	-0.062474	-0.22054	-0.848519	-0.121721	-1.16899	0.443217
Small Cluster	-1.19945	0.680745	1.20568	0.750818	-1.80763	-1.13005	-0.654884	0.00692797	-1.46254	1.82757	0.044214	0.111683	-0.727328	-0.967217	-1.44575	-1.43621
Small Cluster	-1.25455	0.504164	1.05321	0.583252	-1.47201	-0.131713	-0.567387	1.2723	-1.47857	0.843367	-0.344602	-0.865708	-1.32961	0.13417	-1.07397	-0.619838
Small Cluster	-1.33309	0.231184	0.766664	0.670894	-1.40977	-0.634533	0.716836	1.44708	-1.33574	1.84108	0.110365	-0.627252	-1.12807	-0.953063	-1.2195	-0.488387
Small Cluster	-1.14181	0.312752	1.01299	-0.511743	-1.0508	-0.413	-0.276282	1.10661	-1.21461	1.55275	-0.00776047	-1.83489	-0.963326	0.0272938	-1.19239	0.69566
Small Cluster	0.314281	0.0895356	1.29143	0.578881	-1.10654	-0.715978	0.731922	0.51596	-1.67121	1.93968	-0.017823	-0.500373	-0.433709	-0.851578	-1.42671	-1.9999
Small Cluster	-1.28963	0.508555	0.948446	-0.559232	-1.82577	-0.125635	-0.191565	1.16041	-1.42691	1.98989	-0.159201	1.60907	-0.820369	-0.0627382	-1.29729	-0.752359
Small Cluster	0.599778	0.490591	1.15857	-0.665767	-1.34424	-0.617872	-0.523015	0.778541	-1.59326	1.53288	0.00145549	-1.72516	-0.481577	-1.09021	-1.26899	-1.96736
Small Cluster	-1.24442	0.955727	1.09348	-0.349837	-1.02775	-1.08304	0.40673	0.541781	-1.60451	1.76932	-0.405598	0.659722	-0.333516	-1.04509	-1.33036	-0.0554446
Small Cluster	-1.13567	0.438115	1.1086	-0.351108	-1.17186	-0.507251	0.866119	0.399151	-1.81842	1.83323	-0.103503	0.500734	-1.07351	-0.912616	-1.30049	-2.00531
Small Cluster	-1.23286	0.327109	0.879194	-0.410261	-1.60678	-0.644067	-0.331227	0.965668	-1.22351	1.80926	-0.415132	-0.705726	-0.684909	-1.08628	-1.20182	-1.84088
Small Cluster	-1.23668	0.532263	0.913476	-0.572873	-1.64527	-0.333053	-0.706827	0.753396	-1.17012	1.65879	0.250862	1.21582	-0.693132	0.517664	-1.45079	1.50673
Small Cluster	-1.30781	0.366415	0.926771	-0.580555	-1.5143	-0.869865	0.781103	0.979177	-1.06593	1.80262	-1.09515	-0.158368	-0.882407	0.145851	-1.47242	-0.641834
Small Cluster	-1.21198	0.403226	0.853889	0.848002	-1.73719	-0.386969	-0.129492	0.736615	-1.41876	1.28731	-0.173284	1.43948	-0.587515	-0.780417	-1.34968	-0.549359
Small Cluster	-1.38718	0.363807	0.801791	0.581134	-1.80734	-0.248327	0.00506102	0.888473	-1.35257	1.32855	-0.468884	0.770335	-0.286442	-1.80723	-1.34411	-0.880098
Small Cluster	-1.14198	0.72688	0.970709	0.593937	-1.4285	-0.373046	1.13977	0.786389	-1.73418	2.05471	0.0112717	1.47607	-0.521136	-0.882259	-1.0287	-1.61863
Small Cluster	-1.19376	0.0520983	0.788619	-0.634146	-2.02662	-1.68405	-1.08053	0.782512	-1.44279	1.37141	-0.555516	1.17233	-0.923184	-0.281115	-1.31977	-1.53956
Small Cluster	-1.34225	0.196628	1.01698	0.566153	-1.73078	-0.456761	-1.5143	1.24459	-1.58811	1.59677	-0.529918	1.56432	-0.604075	-0.988157	-1.57841	-1.45514
Small Cluster	-1.223	0.362425	1.19602	-0.538193	-1.60151	-0.584589	0.300783	0.428861	-1.42962	1.42381	-0.182191	-1.56818	-0.926722	0.0849784	-1.06531	0.126475
Small Cluster	-1.24664	0.331799	0.963438	-0.554618	-1.69994	-0.727108	-0.25451	0.62783	-1.49501	2.03118	0.473502	-0.746317	-1.2386	-0.659818	-1.45931	-0.151578
Small Cluster	-1.36883	0.425702	1.1058	-0.525402	-2.00638	-0.708587	-0.877299	1.30694	-1.67943	1.6038	-0.0722379	0.163527	-0.688629	-1.02884	-1.6368	-1.66109
Small Cluster	-1.28427	0.19558	0.86741	-0.578464	-1.69665	0.270639	-0.512049	0.88902	-1.87416	1.58243	0.25957	-0.824509	-0.970462	-1.64848	-1.16949	-0.470129
Small Cluster	-1.30821	0.3646	0.685331	-0.60867	-1.43627	-0.0162765	0.201203	1.03645	-1.17918	1.55939	-0.301336	0.560165	-0.346866	-0.794556	-1.40685	0.067978
Small Cluster	-1.11856	0.24723	1.06175	-0.359328	-1.08073	-0.896014	-0.785252	0.587368	-2.05611	1.5853	-0.874406	0.971476	-0.464997	-0.00332706	-1.32437	-0.638653
Small Cluster	-1.26481	0.66247	0.84902	0.692423	-1.56933	-0.222984	-0.698212	0.877229	-1.5687	1.78952	-0.0961649	-0.820118	-0.723153	-1.03736	-0.792761	-1.8455
Small Cluster	-1.24015	0.475114	1.07291	0.559063	-1.46897	-0.755115	0.0768033	1.09802	-1.44445	1.81652	-0.355974	0.745222	-0.476464	-0.967832	-0.908981	-1.50526

## Sheet: fig6b
data	confidence	fold	method	alpha	model
test-ID	0.659056	0	deepTCR		deepTCR
test-ID	0.461094	0	deepTCR		deepTCR
test-ID	0.945919	0	deepTCR		deepTCR
test-ID	0.505536	0	deepTCR		deepTCR
test-ID	0.93474	0	deepTCR		deepTCR
test-ID	0.30714	0	deepTCR		deepTCR
test-ID	0.1646	0	deepTCR		deepTCR
test-ID	0.553156	0	deepTCR		deepTCR
test-ID	0.923965	0	deepTCR		deepTCR
test-ID	0.871654	0	deepTCR		deepTCR
test-ID	0.975194	0	deepTCR		deepTCR
test-ID	0.591988	0	deepTCR		deepTCR
test-ID	0.961387	0	deepTCR		deepTCR
test-ID	0.369771	0	deepTCR		deepTCR
test-ID	0.311397	0	deepTCR		deepTCR
test-ID	0.902981	0	deepTCR		deepTCR
test-ID	0.964422	0	deepTCR		deepTCR
test-ID	0.328833	0	deepTCR		deepTCR
test-ID	0.905346	0	deepTCR		deepTCR
test-ID	0.263652	0	deepTCR		deepTCR
test-ID	0.813653	0	deepTCR		deepTCR
test-ID	0.526593	0	deepTCR		deepTCR
test-ID	0.954929	0	deepTCR		deepTCR
test-ID	0.991656	0	deepTCR		deepTCR
test-ID	0.36292	0	deepTCR		deepTCR
test-ID	0.743244	0	deepTCR		deepTCR
test-ID	0.91672	0	deepTCR		deepTCR
test-ID	0.528514	0	deepTCR		deepTCR
test-ID	0.227245	0	deepTCR		deepTCR
test-ID	0.31433	0	deepTCR		deepTCR
test-ID	0.863284	0	deepTCR		deepTCR
test-ID	0.951178	0	deepTCR		deepTCR
test-ID	0.987278	0	deepTCR		deepTCR
test-ID	0.741635	0	deepTCR		deepTCR
test-ID	0.917204	0	deepTCR		deepTCR
test-ID	0.273785	0	deepTCR		deepTCR
test-ID	0.998651	0	deepTCR		deepTCR
test-ID	0.999458	0	deepTCR		deepTCR
test-ID	0.973279	0	deepTCR		deepTCR
test-ID	0.955694	0	deepTCR		deepTCR
test-ID	0.829996	0	deepTCR		deepTCR
test-ID	0.705458	0	deepTCR		deepTCR
test-ID	0.541882	0	deepTCR		deepTCR
test-ID	0.992639	0	deepTCR		deepTCR
test-ID	0.80672	0	deepTCR		deepTCR
test-ID	0.999175	0	deepTCR		deepTCR
test-ID	0.969737	0	deepTCR		deepTCR
test-ID	0.291517	0	deepTCR		deepTCR
test-ID	0.995274	0	deepTCR		deepTCR
test-ID	0.99844	0	deepTCR		deepTCR
test-ID	0.997913	0	deepTCR		deepTCR
test-ID	0.997421	0	deepTCR		deepTCR
test-ID	0.999685	0	deepTCR		deepTCR
test-ID	0.993238	0	deepTCR		deepTCR
test-ID	0.999609	0	deepTCR		deepTCR
test-ID	0.999563	0	deepTCR		deepTCR
test-ID	0.998983	0	deepTCR		deepTCR
test-ID	0.993292	0	deepTCR		deepTCR
test-ID	0.995791	0	deepTCR		deepTCR
test-ID	0.894466	0	deepTCR		deepTCR
test-ID	0.984276	0	deepTCR		deepTCR
test-ID	0.999934	0	deepTCR		deepTCR
test-ID	0.99956	0	deepTCR		deepTCR
test-ID	0.916829	0	deepTCR		deepTCR
test-ID	0.545478	0	deepTCR		deepTCR
test-ID	0.883648	0	deepTCR		deepTCR
test-ID	0.99989	0	deepTCR		deepTCR
test-ID	0.96851	0	deepTCR		deepTCR
test-ID	0.930535	0	deepTCR		deepTCR
test-ID	0.843563	0	deepTCR		deepTCR
test-ID	0.629454	0	deepTCR		deepTCR
test-ID	0.996726	0	deepTCR		deepTCR
test-ID	0.983978	0	deepTCR		deepTCR
test-ID	0.574798	0	deepTCR		deepTCR
test-ID	0.964371	0	deepTCR		deepTCR
test-ID	0.495055	0	deepTCR		deepTCR
test-ID	0.255968	0	deepTCR		deepTCR
test-ID	0.799625	0	deepTCR		deepTCR
test-ID	0.98883	0	deepTCR		deepTCR
test-ID	0.997694	0	deepTCR		deepTCR
test-ID	0.221203	0	deepTCR		deepTCR
test-ID	0.416493	0	deepTCR		deepTCR
test-ID	0.782918	0	deepTCR		deepTCR
test-ID	0.991573	0	deepTCR		deepTCR
test-ID	0.999108	0	deepTCR		deepTCR
test-ID	0.832617	0	deepTCR		deepTCR
test-ID	0.844029	0	deepTCR		deepTCR
test-ID	0.999471	0	deepTCR		deepTCR
test-ID	0.999955	0	deepTCR		deepTCR
test-ID	0.919777	0	deepTCR		deepTCR
test-ID	0.730572	0	deepTCR		deepTCR
test-ID	0.99941	0	deepTCR		deepTCR
test-ID	0.995132	0	deepTCR		deepTCR
test-ID	0.986666	0	deepTCR		deepTCR
test-ID	0.999812	0	deepTCR		deepTCR
test-ID	0.999328	0	deepTCR		deepTCR
test-ID	0.991847	0	deepTCR		deepTCR
test-ID	0.73016	0	deepTCR		deepTCR
test-ID	0.998866	0	deepTCR		deepTCR
test-ID	0.638395	0	deepTCR		deepTCR
test-ID	0.999846	0	deepTCR		deepTCR
test-ID	0.785328	0	deepTCR		deepTCR
test-ID	0.997754	0	deepTCR		deepTCR
test-ID	0.999089	0	deepTCR		deepTCR
test-ID	0.844802	0	deepTCR		deepTCR
test-ID	0.467536	0	deepTCR		deepTCR
test-ID	0.776525	0	deepTCR		deepTCR
test-ID	0.983597	0	deepTCR		deepTCR
test-ID	0.988868	0	deepTCR		deepTCR
test-ID	0.97271	0	deepTCR		deepTCR
test-ID	0.997941	0	deepTCR		deepTCR
test-ID	0.986985	0	deepTCR		deepTCR
test-ID	0.997197	0	deepTCR		deepTCR
test-ID	0.964203	0	deepTCR		deepTCR
test-ID	0.965117	0	deepTCR		deepTCR
test-ID	0.998876	0	deepTCR		deepTCR
test-ID	0.967084	0	deepTCR		deepTCR
test-ID	0.971448	0	deepTCR		deepTCR
test-ID	0.99761	0	deepTCR		deepTCR
test-ID	0.984496	0	deepTCR		deepTCR
test-ID	0.359225	0	deepTCR		deepTCR
test-ID	0.947551	0	deepTCR		deepTCR
test-ID	0.998751	0	deepTCR		deepTCR
test-ID	0.996317	0	deepTCR		deepTCR
test-ID	0.91527	0	deepTCR		deepTCR
test-ID	0.984276	0	deepTCR		deepTCR
test-ID	0.677672	0	deepTCR		deepTCR
test-ID	0.998856	0	deepTCR		deepTCR
test-ID	0.96594	0	deepTCR		deepTCR
test-ID	0.999528	0	deepTCR		deepTCR
test-ID	0.998433	0	deepTCR		deepTCR
test-ID	0.448957	0	deepTCR		deepTCR
test-ID	0.165564	0	deepTCR		deepTCR
test-ID	0.671146	0	deepTCR		deepTCR
test-ID	0.989737	0	deepTCR		deepTCR
test-ID	0.981523	0	deepTCR		deepTCR
test-ID	0.624641	0	deepTCR		deepTCR
test-ID	0.3565	0	deepTCR		deepTCR
test-ID	0.999298	0	deepTCR		deepTCR
test-ID	0.980233	0	deepTCR		deepTCR
test-ID	0.998042	0	deepTCR		deepTCR
test-ID	0.988938	0	deepTCR		deepTCR
test-ID	0.919008	0	deepTCR		deepTCR
test-ID	0.39746	0	deepTCR		deepTCR
test-ID	0.996269	0	deepTCR		deepTCR
test-ID	0.998006	0	deepTCR		deepTCR
test-ID	0.651091	0	deepTCR		deepTCR
test-ID	0.641386	0	deepTCR		deepTCR
test-ID	0.427356	0	deepTCR		deepTCR
test-ID	0.986208	0	deepTCR		deepTCR
test-ID	0.999381	0	deepTCR		deepTCR
test-ID	0.996748	0	deepTCR		deepTCR
test-ID	0.540428	0	deepTCR		deepTCR
test-ID	0.997634	0	deepTCR		deepTCR
test-ID	0.989602	0	deepTCR		deepTCR
test-ID	0.995102	0	deepTCR		deepTCR
test-ID	0.991157	0	deepTCR		deepTCR
test-ID	0.980849	0	deepTCR		deepTCR
test-ID	0.999167	0	deepTCR		deepTCR
test-ID	0.743448	0	deepTCR		deepTCR
test-ID	0.937874	0	deepTCR		deepTCR
test-ID	0.992988	0	deepTCR		deepTCR
test-ID	0.953996	0	deepTCR		deepTCR
test-ID	0.999521	0	deepTCR		deepTCR
test-ID	0.475391	0	deepTCR		deepTCR
test-ID	0.699415	0	deepTCR		deepTCR
test-ID	0.138295	0	deepTCR		deepTCR
test-ID	0.940278	0	deepTCR		deepTCR
test-ID	0.433624	0	deepTCR		deepTCR
test-ID	0.936138	0	deepTCR		deepTCR
test-ID	0.379221	0	deepTCR		deepTCR
test-ID	0.987172	0	deepTCR		deepTCR
test-ID	0.460959	0	deepTCR		deepTCR
test-ID	0.37367	0	deepTCR		deepTCR
test-ID	0.812234	0	deepTCR		deepTCR
test-ID	0.994325	0	deepTCR		deepTCR
test-ID	0.985998	0	deepTCR		deepTCR
test-ID	0.867291	0	deepTCR		deepTCR
test-ID	0.999818	0	deepTCR		deepTCR
test-ID	0.907903	0	deepTCR		deepTCR
test-ID	0.68766	0	deepTCR		deepTCR
test-ID	0.314167	0	deepTCR		deepTCR
test-ID	0.995392	0	deepTCR		deepTCR
test-ID	0.994278	0	deepTCR		deepTCR
test-ID	0.985102	0	deepTCR		deepTCR
test-ID	0.689021	0	deepTCR		deepTCR
test-ID	0.982677	0	deepTCR		deepTCR
test-ID	0.585129	0	deepTCR		deepTCR
test-ID	0.997794	0	deepTCR		deepTCR
test-ID	0.880172	0	deepTCR		deepTCR
test-ID	0.999774	0	deepTCR		deepTCR
test-ID	0.876237	0	deepTCR		deepTCR
test-ID	0.765415	0	deepTCR		deepTCR
test-ID	0.998796	0	deepTCR		deepTCR
test-ID	0.999456	0	deepTCR		deepTCR
test-ID	0.980688	0	deepTCR		deepTCR
test-ID	0.604169	0	deepTCR		deepTCR
test-ID	0.998147	0	deepTCR		deepTCR
test-ID	0.965674	0	deepTCR		deepTCR
test-ID	0.998553	0	deepTCR		deepTCR
test-ID	0.276799	0	deepTCR		deepTCR
test-ID	0.996764	0	deepTCR		deepTCR
test-ID	0.998831	0	deepTCR		deepTCR
test-ID	0.980699	0	deepTCR		deepTCR
test-ID	0.993774	0	deepTCR		deepTCR
test-ID	0.926847	0	deepTCR		deepTCR
test-ID	0.994475	0	deepTCR		deepTCR
test-ID	0.999398	0	deepTCR		deepTCR
test-ID	0.362957	0	deepTCR		deepTCR
test-ID	0.996466	0	deepTCR		deepTCR
test-ID	0.901135	0	deepTCR		deepTCR
test-ID	0.73	0	deepTCR		deepTCR
test-ID	0.99906	0	deepTCR		deepTCR
test-ID	0.998758	0	deepTCR		deepTCR
test-ID	0.999675	0	deepTCR		deepTCR
test-ID	0.209616	0	deepTCR		deepTCR
test-ID	0.371584	0	deepTCR		deepTCR
test-ID	0.998274	0	deepTCR		deepTCR
test-ID	0.999883	0	deepTCR		deepTCR
test-ID	0.995089	0	deepTCR		deepTCR
test-ID	0.696221	0	deepTCR		deepTCR
test-ID	0.997628	0	deepTCR		deepTCR
test-ID	0.264831	0	deepTCR		deepTCR
test-ID	0.99995	0	deepTCR		deepTCR
test-ID	0.993053	0	deepTCR		deepTCR
test-ID	0.91259	0	deepTCR		deepTCR
test-ID	0.999929	0	deepTCR		deepTCR
test-ID	0.976961	0	deepTCR		deepTCR
test-ID	0.998706	0	deepTCR		deepTCR
test-ID	0.76709	0	deepTCR		deepTCR
test-ID	0.283458	0	deepTCR		deepTCR
test-ID	0.341716	0	deepTCR		deepTCR
test-ID	0.94169	0	deepTCR		deepTCR
test-ID	0.216814	0	deepTCR		deepTCR
test-ID	0.19092	0	deepTCR		deepTCR
test-ID	0.982707	0	deepTCR		deepTCR
test-ID	0.991482	0	deepTCR		deepTCR
test-ID	0.953012	0	deepTCR		deepTCR
test-ID	0.997686	0	deepTCR		deepTCR
test-ID	0.206716	0	deepTCR		deepTCR
test-ID	0.468145	0	deepTCR		deepTCR
test-ID	0.893271	0	deepTCR		deepTCR
test-ID	0.959744	0	deepTCR		deepTCR
test-ID	0.99605	0	deepTCR		deepTCR
test-ID	0.319418	0	deepTCR		deepTCR
test-ID	0.773016	0	deepTCR		deepTCR
test-ID	0.998771	0	deepTCR		deepTCR
test-ID	0.661361	0	deepTCR		deepTCR
test-ID	0.922655	0	deepTCR		deepTCR
test-ID	0.999838	0	deepTCR		deepTCR
test-ID	0.41326	0	deepTCR		deepTCR
test-ID	0.850252	0	deepTCR		deepTCR
test-ID	0.48015	0	deepTCR		deepTCR
test-ID	0.999782	0	deepTCR		deepTCR
test-ID	0.998172	0	deepTCR		deepTCR
test-ID	0.99758	0	deepTCR		deepTCR
test-ID	0.998997	0	deepTCR		deepTCR
test-ID	0.269678	0	deepTCR		deepTCR
test-ID	0.976115	0	deepTCR		deepTCR
test-ID	0.997964	0	deepTCR		deepTCR
test-ID	0.998429	0	deepTCR		deepTCR
test-ID	0.989789	0	deepTCR		deepTCR
test-ID	0.998578	0	deepTCR		deepTCR
test-ID	0.975619	0	deepTCR		deepTCR
test-ID	0.57086	0	deepTCR		deepTCR
test-ID	0.820528	0	deepTCR		deepTCR
test-ID	0.870247	0	deepTCR		deepTCR
test-ID	0.999459	0	deepTCR		deepTCR
test-ID	0.999682	0	deepTCR		deepTCR
test-ID	0.261531	0	deepTCR		deepTCR
test-ID	0.368039	0	deepTCR		deepTCR
test-ID	0.997874	0	deepTCR		deepTCR
test-ID	0.392027	0	deepTCR		deepTCR
test-ID	0.980005	0	deepTCR		deepTCR
test-ID	0.997965	0	deepTCR		deepTCR
test-ID	0.993573	0	deepTCR		deepTCR
test-ID	0.999351	0	deepTCR		deepTCR
test-ID	0.494153	0	deepTCR		deepTCR
test-ID	0.996178	0	deepTCR		deepTCR
test-ID	0.962636	0	deepTCR		deepTCR
test-ID	0.25034	0	deepTCR		deepTCR
test-ID	0.682793	0	deepTCR		deepTCR
test-ID	0.718498	0	deepTCR		deepTCR
test-ID	0.963772	0	deepTCR		deepTCR
test-ID	0.884692	0	deepTCR		deepTCR
test-ID	0.809907	0	deepTCR		deepTCR
test-ID	0.752935	0	deepTCR		deepTCR
test-ID	0.999911	0	deepTCR		deepTCR
test-ID	0.987252	0	deepTCR		deepTCR
test-ID	0.338951	0	deepTCR		deepTCR
test-ID	0.373894	0	deepTCR		deepTCR
test-ID	0.983184	0	deepTCR		deepTCR
test-ID	0.813217	0	deepTCR		deepTCR
test-ID	0.996639	0	deepTCR		deepTCR
test-ID	0.499114	0	deepTCR		deepTCR
test-ID	0.290114	0	deepTCR		deepTCR
test-ID	0.584302	0	deepTCR		deepTCR
test-ID	0.87148	0	deepTCR		deepTCR
test-ID	0.277324	0	deepTCR		deepTCR
test-ID	0.473159	0	deepTCR		deepTCR
test-ID	0.264975	0	deepTCR		deepTCR
test-ID	0.997296	0	deepTCR		deepTCR
test-ID	0.604322	0	deepTCR		deepTCR
test-ID	0.924723	0	deepTCR		deepTCR
test-ID	0.970602	0	deepTCR		deepTCR
test-ID	0.999776	0	deepTCR		deepTCR
test-ID	0.24292	0	deepTCR		deepTCR
test-ID	0.976428	0	deepTCR		deepTCR
test-ID	0.994027	0	deepTCR		deepTCR
test-ID	0.988736	0	deepTCR		deepTCR
test-ID	0.301319	0	deepTCR		deepTCR
test-ID	0.646282	0	deepTCR		deepTCR
test-ID	0.824504	0	deepTCR		deepTCR
test-ID	0.466157	0	deepTCR		deepTCR
test-ID	0.995331	0	deepTCR		deepTCR
test-ID	0.531368	0	deepTCR		deepTCR
test-ID	0.912212	0	deepTCR		deepTCR
test-ID	0.917111	0	deepTCR		deepTCR
test-ID	0.998832	0	deepTCR		deepTCR
test-ID	0.199073	0	deepTCR		deepTCR
test-ID	0.976043	0	deepTCR		deepTCR
test-ID	0.966321	0	deepTCR		deepTCR
test-ID	0.924104	0	deepTCR		deepTCR
test-ID	0.747106	0	deepTCR		deepTCR
test-ID	0.198102	0	deepTCR		deepTCR
test-ID	0.854017	0	deepTCR		deepTCR
test-ID	0.223856	0	deepTCR		deepTCR
test-ID	0.649809	0	deepTCR		deepTCR
test-ID	0.376049	0	deepTCR		deepTCR
test-ID	0.465363	0	deepTCR		deepTCR
test-ID	0.819959	0	deepTCR		deepTCR
test-ID	0.991497	0	deepTCR		deepTCR
test-ID	0.740989	0	deepTCR		deepTCR
test-ID	0.943253	0	deepTCR		deepTCR
test-ID	0.930965	0	deepTCR		deepTCR
test-ID	0.343029	0	deepTCR		deepTCR
test-ID	0.827832	0	deepTCR		deepTCR
test-ID	0.994694	0	deepTCR		deepTCR
test-ID	0.372783	0	deepTCR		deepTCR
test-ID	0.748583	0	deepTCR		deepTCR
test-ID	0.987123	0	deepTCR		deepTCR
test-ID	0.98981	0	deepTCR		deepTCR
OOD	0.776754	0	deepTCR		deepTCR
OOD	0.632759	0	deepTCR		deepTCR
OOD	0.815012	0	deepTCR		deepTCR
OOD	0.351288	0	deepTCR		deepTCR
OOD	0.997226	0	deepTCR		deepTCR
OOD	0.562308	0	deepTCR		deepTCR
OOD	0.432069	0	deepTCR		deepTCR
OOD	0.581777	0	deepTCR		deepTCR
OOD	0.859404	0	deepTCR		deepTCR
OOD	0.254687	0	deepTCR		deepTCR
OOD	0.560864	0	deepTCR		deepTCR
OOD	0.916954	0	deepTCR		deepTCR
OOD	0.907253	0	deepTCR		deepTCR
OOD	0.35421	0	deepTCR		deepTCR
OOD	0.793435	0	deepTCR		deepTCR
OOD	0.269984	0	deepTCR		deepTCR
OOD	0.569885	0	deepTCR		deepTCR
OOD	0.924068	0	deepTCR		deepTCR
OOD	0.128439	0	deepTCR		deepTCR
OOD	0.646266	0	deepTCR		deepTCR
OOD	0.645801	0	deepTCR		deepTCR
OOD	0.897834	0	deepTCR		deepTCR
OOD	0.463657	0	deepTCR		deepTCR
OOD	0.702621	0	deepTCR		deepTCR
OOD	0.807312	0	deepTCR		deepTCR
OOD	0.273357	0	deepTCR		deepTCR
OOD	0.837425	0	deepTCR		deepTCR
OOD	0.486273	0	deepTCR		deepTCR
OOD	0.584328	0	deepTCR		deepTCR
OOD	0.375445	0	deepTCR		deepTCR
OOD	0.784626	0	deepTCR		deepTCR
OOD	0.65807	0	deepTCR		deepTCR
OOD	0.501173	0	deepTCR		deepTCR
OOD	0.943197	0	deepTCR		deepTCR
OOD	0.104256	0	deepTCR		deepTCR
OOD	0.657802	0	deepTCR		deepTCR
OOD	0.894434	0	deepTCR		deepTCR
OOD	0.8761	0	deepTCR		deepTCR
OOD	0.724876	0	deepTCR		deepTCR
OOD	0.996447	0	deepTCR		deepTCR
OOD	0.622668	0	deepTCR		deepTCR
OOD	0.224618	0	deepTCR		deepTCR
OOD	0.881522	0	deepTCR		deepTCR
OOD	0.681051	0	deepTCR		deepTCR
OOD	0.885237	0	deepTCR		deepTCR
OOD	0.797508	0	deepTCR		deepTCR
OOD	0.902039	0	deepTCR		deepTCR
OOD	0.995326	0	deepTCR		deepTCR
OOD	0.718156	0	deepTCR		deepTCR
OOD	0.955409	0	deepTCR		deepTCR
OOD	0.978809	0	deepTCR		deepTCR
OOD	0.897934	0	deepTCR		deepTCR
OOD	0.795478	0	deepTCR		deepTCR
OOD	0.723792	0	deepTCR		deepTCR
OOD	0.940384	0	deepTCR		deepTCR
OOD	0.51119	0	deepTCR		deepTCR
OOD	0.921272	0	deepTCR		deepTCR
OOD	0.968846	0	deepTCR		deepTCR
OOD	0.748321	0	deepTCR		deepTCR
OOD	0.743285	0	deepTCR		deepTCR
OOD	0.775057	0	deepTCR		deepTCR
OOD	0.4481	0	deepTCR		deepTCR
OOD	0.863099	0	deepTCR		deepTCR
OOD	0.727319	0	deepTCR		deepTCR
OOD	0.267363	0	deepTCR		deepTCR
OOD	0.705403	0	deepTCR		deepTCR
OOD	0.523379	0	deepTCR		deepTCR
OOD	0.36882	0	deepTCR		deepTCR
OOD	0.184028	0	deepTCR		deepTCR
OOD	0.497053	0	deepTCR		deepTCR
OOD	0.4527	0	deepTCR		deepTCR
OOD	0.399754	0	deepTCR		deepTCR
OOD	0.614502	0	deepTCR		deepTCR
OOD	0.348016	0	deepTCR		deepTCR
OOD	0.681054	0	deepTCR		deepTCR
OOD	0.169242	0	deepTCR		deepTCR
OOD	0.513918	0	deepTCR		deepTCR
OOD	0.353898	0	deepTCR		deepTCR
OOD	0.969133	0	deepTCR		deepTCR
OOD	0.608481	0	deepTCR		deepTCR
OOD	0.800684	0	deepTCR		deepTCR
OOD	0.319238	0	deepTCR		deepTCR
OOD	0.341025	0	deepTCR		deepTCR
OOD	0.683589	0	deepTCR		deepTCR
OOD	0.788162	0	deepTCR		deepTCR
OOD	0.716132	0	deepTCR		deepTCR
OOD	0.515639	0	deepTCR		deepTCR
OOD	0.257806	0	deepTCR		deepTCR
OOD	0.710836	0	deepTCR		deepTCR
OOD	0.635318	0	deepTCR		deepTCR
OOD	0.565506	0	deepTCR		deepTCR
OOD	0.567512	0	deepTCR		deepTCR
OOD	0.137351	0	deepTCR		deepTCR
OOD	0.463897	0	deepTCR		deepTCR
OOD	0.829222	0	deepTCR		deepTCR
OOD	0.27438	0	deepTCR		deepTCR
OOD	0.328261	0	deepTCR		deepTCR
OOD	0.1969	0	deepTCR		deepTCR
OOD	0.891343	0	deepTCR		deepTCR
OOD	0.405058	0	deepTCR		deepTCR
OOD	0.521217	0	deepTCR		deepTCR
OOD	0.466498	0	deepTCR		deepTCR
OOD	0.830948	0	deepTCR		deepTCR
OOD	0.49251	0	deepTCR		deepTCR
OOD	0.399497	0	deepTCR		deepTCR
OOD	0.73901	0	deepTCR		deepTCR
OOD	0.954538	0	deepTCR		deepTCR
OOD	0.713075	0	deepTCR		deepTCR
OOD	0.588658	0	deepTCR		deepTCR
OOD	0.597204	0	deepTCR		deepTCR
OOD	0.578371	0	deepTCR		deepTCR
OOD	0.817778	0	deepTCR		deepTCR
OOD	0.9318	0	deepTCR		deepTCR
OOD	0.966465	0	deepTCR		deepTCR
OOD	0.886396	0	deepTCR		deepTCR
OOD	0.801135	0	deepTCR		deepTCR
OOD	0.896787	0	deepTCR		deepTCR
OOD	0.336354	0	deepTCR		deepTCR
OOD	0.964551	0	deepTCR		deepTCR
OOD	0.88793	0	deepTCR		deepTCR
OOD	0.690918	0	deepTCR		deepTCR
OOD	0.887435	0	deepTCR		deepTCR
OOD	0.952519	0	deepTCR		deepTCR
OOD	0.394778	0	deepTCR		deepTCR
OOD	0.308403	0	deepTCR		deepTCR
OOD	0.704156	0	deepTCR		deepTCR
OOD	0.433169	0	deepTCR		deepTCR
OOD	0.784196	0	deepTCR		deepTCR
OOD	0.373034	0	deepTCR		deepTCR
OOD	0.715717	0	deepTCR		deepTCR
OOD	0.959736	0	deepTCR		deepTCR
OOD	0.94622	0	deepTCR		deepTCR
OOD	0.931912	0	deepTCR		deepTCR
OOD	0.410474	0	deepTCR		deepTCR
OOD	0.512453	0	deepTCR		deepTCR
OOD	0.400233	0	deepTCR		deepTCR
OOD	0.351863	0	deepTCR		deepTCR
OOD	0.308262	0	deepTCR		deepTCR
OOD	0.356935	0	deepTCR		deepTCR
OOD	0.640804	0	deepTCR		deepTCR
OOD	0.474414	0	deepTCR		deepTCR
OOD	0.665171	0	deepTCR		deepTCR
OOD	0.811099	0	deepTCR		deepTCR
OOD	0.978898	0	deepTCR		deepTCR
OOD	0.165003	0	deepTCR		deepTCR
OOD	0.620875	0	deepTCR		deepTCR
OOD	0.455729	0	deepTCR		deepTCR
OOD	0.563437	0	deepTCR		deepTCR
OOD	0.359303	0	deepTCR		deepTCR
OOD	0.557604	0	deepTCR		deepTCR
OOD	0.658296	0	deepTCR		deepTCR
OOD	0.77583	0	deepTCR		deepTCR
OOD	0.328264	0	deepTCR		deepTCR
OOD	0.395629	0	deepTCR		deepTCR
OOD	0.419373	0	deepTCR		deepTCR
OOD	0.295087	0	deepTCR		deepTCR
OOD	0.18911	0	deepTCR		deepTCR
OOD	0.832836	0	deepTCR		deepTCR
OOD	0.277852	0	deepTCR		deepTCR
OOD	0.55297	0	deepTCR		deepTCR
OOD	0.647611	0	deepTCR		deepTCR
OOD	0.308775	0	deepTCR		deepTCR
OOD	0.748854	0	deepTCR		deepTCR
OOD	0.475079	0	deepTCR		deepTCR
OOD	0.985808	0	deepTCR		deepTCR
OOD	0.425718	0	deepTCR		deepTCR
OOD	0.326634	0	deepTCR		deepTCR
OOD	0.177654	0	deepTCR		deepTCR
OOD	0.948576	0	deepTCR		deepTCR
OOD	0.177874	0	deepTCR		deepTCR
OOD	0.789811	0	deepTCR		deepTCR
OOD	0.207843	0	deepTCR		deepTCR
OOD	0.290866	0	deepTCR		deepTCR
OOD	0.606961	0	deepTCR		deepTCR
OOD	0.891249	0	deepTCR		deepTCR
OOD	0.889648	0	deepTCR		deepTCR
OOD	0.363134	0	deepTCR		deepTCR
OOD	0.807593	0	deepTCR		deepTCR
OOD	0.627596	0	deepTCR		deepTCR
OOD	0.848332	0	deepTCR		deepTCR
OOD	0.516349	0	deepTCR		deepTCR
OOD	0.830051	0	deepTCR		deepTCR
OOD	0.987419	0	deepTCR		deepTCR
OOD	0.436211	0	deepTCR		deepTCR
OOD	0.58875	0	deepTCR		deepTCR
OOD	0.453658	0	deepTCR		deepTCR
OOD	0.395933	0	deepTCR		deepTCR
OOD	0.722454	0	deepTCR		deepTCR
OOD	0.386843	0	deepTCR		deepTCR
OOD	0.371345	0	deepTCR		deepTCR
OOD	0.758547	0	deepTCR		deepTCR
OOD	0.964359	0	deepTCR		deepTCR
OOD	0.54542	0	deepTCR		deepTCR
OOD	0.375843	0	deepTCR		deepTCR
OOD	0.447839	0	deepTCR		deepTCR
OOD	0.968158	0	deepTCR		deepTCR
OOD	0.745673	0	deepTCR		deepTCR
OOD	0.747317	0	deepTCR		deepTCR
OOD	0.941876	0	deepTCR		deepTCR
OOD	0.667011	0	deepTCR		deepTCR
OOD	0.929345	0	deepTCR		deepTCR
OOD	0.272036	0	deepTCR		deepTCR
OOD	0.88617	0	deepTCR		deepTCR
OOD	0.804293	0	deepTCR		deepTCR
OOD	0.841529	0	deepTCR		deepTCR
OOD	0.862494	0	deepTCR		deepTCR
OOD	0.59196	0	deepTCR		deepTCR
OOD	0.302977	0	deepTCR		deepTCR
OOD	0.774578	0	deepTCR		deepTCR
OOD	0.520577	0	deepTCR		deepTCR
OOD	0.631633	0	deepTCR		deepTCR
OOD	0.913874	0	deepTCR		deepTCR
OOD	0.396438	0	deepTCR		deepTCR
OOD	0.666149	0	deepTCR		deepTCR
OOD	0.323301	0	deepTCR		deepTCR
OOD	0.806762	0	deepTCR		deepTCR
OOD	0.695219	0	deepTCR		deepTCR
OOD	0.390542	0	deepTCR		deepTCR
OOD	0.287373	0	deepTCR		deepTCR
OOD	0.547269	0	deepTCR		deepTCR
OOD	0.355681	0	deepTCR		deepTCR
OOD	0.7618	0	deepTCR		deepTCR
OOD	0.299731	0	deepTCR		deepTCR
OOD	0.64416	0	deepTCR		deepTCR
OOD	0.390582	0	deepTCR		deepTCR
OOD	0.383092	0	deepTCR		deepTCR
OOD	0.97393	0	deepTCR		deepTCR
OOD	0.341206	0	deepTCR		deepTCR
OOD	0.999446	0	deepTCR		deepTCR
OOD	0.992772	0	deepTCR		deepTCR
OOD	0.977688	0	deepTCR		deepTCR
OOD	0.940136	0	deepTCR		deepTCR
OOD	0.84601	0	deepTCR		deepTCR
OOD	0.384594	0	deepTCR		deepTCR
OOD	0.778665	0	deepTCR		deepTCR
OOD	0.972771	0	deepTCR		deepTCR
OOD	0.341788	0	deepTCR		deepTCR
OOD	0.789091	0	deepTCR		deepTCR
OOD	0.80348	0	deepTCR		deepTCR
OOD	0.696996	0	deepTCR		deepTCR
OOD	0.65534	0	deepTCR		deepTCR
OOD	0.948669	0	deepTCR		deepTCR
OOD	0.383287	0	deepTCR		deepTCR
OOD	0.861715	0	deepTCR		deepTCR
OOD	0.635577	0	deepTCR		deepTCR
OOD	0.989052	0	deepTCR		deepTCR
OOD	0.898855	0	deepTCR		deepTCR
OOD	0.478509	0	deepTCR		deepTCR
OOD	0.643852	0	deepTCR		deepTCR
OOD	0.441606	0	deepTCR		deepTCR
OOD	0.556889	0	deepTCR		deepTCR
OOD	0.674855	0	deepTCR		deepTCR
OOD	0.843181	0	deepTCR		deepTCR
OOD	0.915029	0	deepTCR		deepTCR
OOD	0.379209	0	deepTCR		deepTCR
OOD	0.668686	0	deepTCR		deepTCR
OOD	0.696748	0	deepTCR		deepTCR
OOD	0.847498	0	deepTCR		deepTCR
OOD	0.181939	0	deepTCR		deepTCR
OOD	0.612176	0	deepTCR		deepTCR
OOD	0.761484	0	deepTCR		deepTCR
OOD	0.432693	0	deepTCR		deepTCR
OOD	0.923564	0	deepTCR		deepTCR
OOD	0.76616	0	deepTCR		deepTCR
OOD	0.337675	0	deepTCR		deepTCR
OOD	0.214719	0	deepTCR		deepTCR
OOD	0.437089	0	deepTCR		deepTCR
OOD	0.454003	0	deepTCR		deepTCR
OOD	0.300227	0	deepTCR		deepTCR
OOD	0.256294	0	deepTCR		deepTCR
OOD	0.815879	0	deepTCR		deepTCR
OOD	0.765956	0	deepTCR		deepTCR
OOD	0.249482	0	deepTCR		deepTCR
OOD	0.0904501	0	deepTCR		deepTCR
OOD	0.329877	0	deepTCR		deepTCR
OOD	0.324173	0	deepTCR		deepTCR
OOD	0.564667	0	deepTCR		deepTCR
OOD	0.378388	0	deepTCR		deepTCR
OOD	0.685024	0	deepTCR		deepTCR
OOD	0.897034	0	deepTCR		deepTCR
OOD	0.992011	0	deepTCR		deepTCR
OOD	0.580045	0	deepTCR		deepTCR
OOD	0.870749	0	deepTCR		deepTCR
OOD	0.135417	0	deepTCR		deepTCR
OOD	0.68486	0	deepTCR		deepTCR
OOD	0.709853	0	deepTCR		deepTCR
OOD	0.220436	0	deepTCR		deepTCR
OOD	0.361903	0	deepTCR		deepTCR
OOD	0.236198	0	deepTCR		deepTCR
OOD	0.396632	0	deepTCR		deepTCR
OOD	0.702751	0	deepTCR		deepTCR
OOD	0.11226	0	deepTCR		deepTCR
OOD	0.436523	0	deepTCR		deepTCR
OOD	0.503081	0	deepTCR		deepTCR
OOD	0.721565	0	deepTCR		deepTCR
OOD	0.974806	0	deepTCR		deepTCR
OOD	0.39074	0	deepTCR		deepTCR
OOD	0.73254	0	deepTCR		deepTCR
OOD	0.619388	0	deepTCR		deepTCR
OOD	0.49242	0	deepTCR		deepTCR
OOD	0.322154	0	deepTCR		deepTCR
OOD	0.293271	0	deepTCR		deepTCR
OOD	0.28173	0	deepTCR		deepTCR
OOD	0.576638	0	deepTCR		deepTCR
OOD	0.390005	0	deepTCR		deepTCR
OOD	0.292028	0	deepTCR		deepTCR
OOD	0.855713	0	deepTCR		deepTCR
OOD	0.543265	0	deepTCR		deepTCR
OOD	0.928421	0	deepTCR		deepTCR
OOD	0.926988	0	deepTCR		deepTCR
OOD	0.748637	0	deepTCR		deepTCR
OOD	0.255791	0	deepTCR		deepTCR
OOD	0.271011	0	deepTCR		deepTCR
OOD	0.555882	0	deepTCR		deepTCR
OOD	0.71663	0	deepTCR		deepTCR
OOD	0.858996	0	deepTCR		deepTCR
OOD	0.300111	0	deepTCR		deepTCR
OOD	0.285562	0	deepTCR		deepTCR
OOD	0.205564	0	deepTCR		deepTCR
OOD	0.276385	0	deepTCR		deepTCR
OOD	0.287104	0	deepTCR		deepTCR
OOD	0.707375	0	deepTCR		deepTCR
OOD	0.306017	0	deepTCR		deepTCR
OOD	0.666913	0	deepTCR		deepTCR
OOD	0.158106	0	deepTCR		deepTCR
OOD	0.334592	0	deepTCR		deepTCR
OOD	0.448435	0	deepTCR		deepTCR
OOD	0.171917	0	deepTCR		deepTCR
OOD	0.411244	0	deepTCR		deepTCR
OOD	0.587333	0	deepTCR		deepTCR
OOD	0.33078	0	deepTCR		deepTCR
OOD	0.226133	0	deepTCR		deepTCR
OOD	0.497798	0	deepTCR		deepTCR
OOD	0.237336	0	deepTCR		deepTCR
OOD	0.188905	0	deepTCR		deepTCR
OOD	0.725813	0	deepTCR		deepTCR
OOD	0.75423	0	deepTCR		deepTCR
OOD	0.723586	0	deepTCR		deepTCR
OOD	0.226424	0	deepTCR		deepTCR
OOD	0.342451	0	deepTCR		deepTCR
OOD	0.739386	0	deepTCR		deepTCR
OOD	0.7291	0	deepTCR		deepTCR
OOD	0.913843	0	deepTCR		deepTCR
OOD	0.497179	0	deepTCR		deepTCR
OOD	0.240637	0	deepTCR		deepTCR
OOD	0.234457	0	deepTCR		deepTCR
OOD	0.631569	0	deepTCR		deepTCR
OOD	0.380559	0	deepTCR		deepTCR
OOD	0.229957	0	deepTCR		deepTCR
OOD	0.968036	0	deepTCR		deepTCR
OOD	0.27911	0	deepTCR		deepTCR
OOD	0.659255	0	deepTCR		deepTCR
OOD	0.0944352	0	deepTCR		deepTCR
OOD	0.311758	0	deepTCR		deepTCR
OOD	0.302188	0	deepTCR		deepTCR
OOD	0.810761	0	deepTCR		deepTCR
OOD	0.0602681	0	deepTCR		deepTCR
OOD	0.377306	0	deepTCR		deepTCR
OOD	0.702409	0	deepTCR		deepTCR
OOD	0.453049	0	deepTCR		deepTCR
OOD	0.300804	0	deepTCR		deepTCR
OOD	0.256334	0	deepTCR		deepTCR
OOD	0.331558	0	deepTCR		deepTCR
OOD	0.361202	0	deepTCR		deepTCR
OOD	0.291469	0	deepTCR		deepTCR
OOD	0.31088	0	deepTCR		deepTCR
OOD	0.225082	0	deepTCR		deepTCR
OOD	0.12001	0	deepTCR		deepTCR
OOD	0.638815	0	deepTCR		deepTCR
OOD	0.349402	0	deepTCR		deepTCR
OOD	0.143218	0	deepTCR		deepTCR
OOD	0.491534	0	deepTCR		deepTCR
OOD	0.748585	0	deepTCR		deepTCR
OOD	0.330924	0	deepTCR		deepTCR
OOD	0.455537	0	deepTCR		deepTCR
OOD	0.179839	0	deepTCR		deepTCR
OOD	0.773387	0	deepTCR		deepTCR
OOD	0.341322	0	deepTCR		deepTCR
OOD	0.134702	0	deepTCR		deepTCR
OOD	0.2489	0	deepTCR		deepTCR
OOD	0.331541	0	deepTCR		deepTCR
OOD	0.745981	0	deepTCR		deepTCR
OOD	0.501159	0	deepTCR		deepTCR
OOD	0.686607	0	deepTCR		deepTCR
OOD	0.237229	0	deepTCR		deepTCR
OOD	0.550455	0	deepTCR		deepTCR
OOD	0.795884	0	deepTCR		deepTCR
OOD	0.909621	0	deepTCR		deepTCR
OOD	0.61051	0	deepTCR		deepTCR
OOD	0.966986	0	deepTCR		deepTCR
OOD	0.507948	0	deepTCR		deepTCR
OOD	0.840859	0	deepTCR		deepTCR
OOD	0.18715	0	deepTCR		deepTCR
OOD	0.464063	0	deepTCR		deepTCR
OOD	0.672876	0	deepTCR		deepTCR
OOD	0.705917	0	deepTCR		deepTCR
OOD	0.591091	0	deepTCR		deepTCR
OOD	0.872406	0	deepTCR		deepTCR
OOD	0.584314	0	deepTCR		deepTCR
OOD	0.387503	0	deepTCR		deepTCR
OOD	0.927303	0	deepTCR		deepTCR
OOD	0.419151	0	deepTCR		deepTCR
OOD	0.379384	0	deepTCR		deepTCR
OOD	0.894398	0	deepTCR		deepTCR
OOD	0.221422	0	deepTCR		deepTCR
OOD	0.615259	0	deepTCR		deepTCR
OOD	0.965091	0	deepTCR		deepTCR
OOD	0.679348	0	deepTCR		deepTCR
OOD	0.462666	0	deepTCR		deepTCR
OOD	0.71102	0	deepTCR		deepTCR
OOD	0.513712	0	deepTCR		deepTCR
OOD	0.54586	0	deepTCR		deepTCR
OOD	0.496072	0	deepTCR		deepTCR
OOD	0.966162	0	deepTCR		deepTCR
OOD	0.669781	0	deepTCR		deepTCR
OOD	0.963527	0	deepTCR		deepTCR
OOD	0.943925	0	deepTCR		deepTCR
OOD	0.953435	0	deepTCR		deepTCR
OOD	0.554594	0	deepTCR		deepTCR
OOD	0.529591	0	deepTCR		deepTCR
OOD	0.495758	0	deepTCR		deepTCR
OOD	0.699849	0	deepTCR		deepTCR
OOD	0.733049	0	deepTCR		deepTCR
OOD	0.925384	0	deepTCR		deepTCR
OOD	0.819392	0	deepTCR		deepTCR
OOD	0.921196	0	deepTCR		deepTCR
OOD	0.336639	0	deepTCR		deepTCR
OOD	0.907339	0	deepTCR		deepTCR
OOD	0.380678	0	deepTCR		deepTCR
OOD	0.653576	0	deepTCR		deepTCR
OOD	0.811116	0	deepTCR		deepTCR
OOD	0.506363	0	deepTCR		deepTCR
OOD	0.303752	0	deepTCR		deepTCR
OOD	0.596374	0	deepTCR		deepTCR
OOD	0.241678	0	deepTCR		deepTCR
OOD	0.319399	0	deepTCR		deepTCR
OOD	0.42353	0	deepTCR		deepTCR
OOD	0.98105	0	deepTCR		deepTCR
OOD	0.829211	0	deepTCR		deepTCR
OOD	0.311527	0	deepTCR		deepTCR
OOD	0.155847	0	deepTCR		deepTCR
OOD	0.466024	0	deepTCR		deepTCR
OOD	0.594514	0	deepTCR		deepTCR
OOD	0.536028	0	deepTCR		deepTCR
OOD	0.183918	0	deepTCR		deepTCR
OOD	0.605481	0	deepTCR		deepTCR
OOD	0.76043	0	deepTCR		deepTCR
OOD	0.408258	0	deepTCR		deepTCR
OOD	0.11632	0	deepTCR		deepTCR
OOD	0.477985	0	deepTCR		deepTCR
OOD	0.922248	0	deepTCR		deepTCR
OOD	0.625153	0	deepTCR		deepTCR
OOD	0.657724	0	deepTCR		deepTCR
OOD	0.348845	0	deepTCR		deepTCR
OOD	0.585984	0	deepTCR		deepTCR
OOD	0.477837	0	deepTCR		deepTCR
OOD	0.6101	0	deepTCR		deepTCR
OOD	0.269354	0	deepTCR		deepTCR
OOD	0.585272	0	deepTCR		deepTCR
OOD	0.539242	0	deepTCR		deepTCR
OOD	0.546579	0	deepTCR		deepTCR
OOD	0.133938	0	deepTCR		deepTCR
OOD	0.657405	0	deepTCR		deepTCR
OOD	0.33602	0	deepTCR		deepTCR
OOD	0.302418	0	deepTCR		deepTCR
OOD	0.220291	0	deepTCR		deepTCR
OOD	0.40505	0	deepTCR		deepTCR
OOD	0.504343	0	deepTCR		deepTCR
OOD	0.530789	0	deepTCR		deepTCR
OOD	0.371743	0	deepTCR		deepTCR
OOD	0.326814	0	deepTCR		deepTCR
OOD	0.663965	0	deepTCR		deepTCR
OOD	0.489391	0	deepTCR		deepTCR
OOD	0.370467	0	deepTCR		deepTCR
OOD	0.257918	0	deepTCR		deepTCR
OOD	0.276438	0	deepTCR		deepTCR
OOD	0.819258	0	deepTCR		deepTCR
OOD	0.399403	0	deepTCR		deepTCR
OOD	0.399186	0	deepTCR		deepTCR
OOD	0.406402	0	deepTCR		deepTCR
OOD	0.550017	0	deepTCR		deepTCR
OOD	0.148352	0	deepTCR		deepTCR
OOD	0.271501	0	deepTCR		deepTCR
OOD	0.932071	0	deepTCR		deepTCR
OOD	0.962978	0	deepTCR		deepTCR
OOD	0.355139	0	deepTCR		deepTCR
OOD	0.414171	0	deepTCR		deepTCR
OOD	0.713004	0	deepTCR		deepTCR
OOD	0.242689	0	deepTCR		deepTCR
OOD	0.379235	0	deepTCR		deepTCR
OOD	0.142307	0	deepTCR		deepTCR
OOD	0.30391	0	deepTCR		deepTCR
OOD	0.461099	0	deepTCR		deepTCR
OOD	0.195948	0	deepTCR		deepTCR
OOD	0.575014	0	deepTCR		deepTCR
OOD	0.444026	0	deepTCR		deepTCR
OOD	0.126205	0	deepTCR		deepTCR
OOD	0.734297	0	deepTCR		deepTCR
OOD	0.338103	0	deepTCR		deepTCR
OOD	0.76999	0	deepTCR		deepTCR
OOD	0.336226	0	deepTCR		deepTCR
OOD	0.795979	0	deepTCR		deepTCR
OOD	0.59461	0	deepTCR		deepTCR
OOD	0.389068	0	deepTCR		deepTCR
OOD	0.0905225	0	deepTCR		deepTCR
OOD	0.288971	0	deepTCR		deepTCR
OOD	0.31133	0	deepTCR		deepTCR
OOD	0.989498	0	deepTCR		deepTCR
OOD	0.627503	0	deepTCR		deepTCR
OOD	0.227606	0	deepTCR		deepTCR
OOD	0.281301	0	deepTCR		deepTCR
OOD	0.959892	0	deepTCR		deepTCR
OOD	0.380048	0	deepTCR		deepTCR
OOD	0.239647	0	deepTCR		deepTCR
OOD	0.402334	0	deepTCR		deepTCR
OOD	0.426333	0	deepTCR		deepTCR
OOD	0.211876	0	deepTCR		deepTCR
OOD	0.306577	0	deepTCR		deepTCR
OOD	0.281006	0	deepTCR		deepTCR
OOD	0.45663	0	deepTCR		deepTCR
OOD	0.609598	0	deepTCR		deepTCR
OOD	0.807527	0	deepTCR		deepTCR
OOD	0.128947	0	deepTCR		deepTCR
OOD	0.281694	0	deepTCR		deepTCR
OOD	0.368124	0	deepTCR		deepTCR
OOD	0.274905	0	deepTCR		deepTCR
OOD	0.339262	0	deepTCR		deepTCR
OOD	0.256105	0	deepTCR		deepTCR
OOD	0.369191	0	deepTCR		deepTCR
OOD	0.358864	0	deepTCR		deepTCR
OOD	0.435047	0	deepTCR		deepTCR
OOD	0.217945	0	deepTCR		deepTCR
OOD	0.326178	0	deepTCR		deepTCR
OOD	0.471925	0	deepTCR		deepTCR
OOD	0.88995	0	deepTCR		deepTCR
OOD	0.12257	0	deepTCR		deepTCR
OOD	0.336695	0	deepTCR		deepTCR
OOD	0.425723	0	deepTCR		deepTCR
OOD	0.322652	0	deepTCR		deepTCR
OOD	0.977971	0	deepTCR		deepTCR
OOD	0.578769	0	deepTCR		deepTCR
OOD	0.305238	0	deepTCR		deepTCR
OOD	0.666991	0	deepTCR		deepTCR
OOD	0.930338	0	deepTCR		deepTCR
OOD	0.282906	0	deepTCR		deepTCR
OOD	0.388508	0	deepTCR		deepTCR
OOD	0.241325	0	deepTCR		deepTCR
OOD	0.767216	0	deepTCR		deepTCR
OOD	0.377785	0	deepTCR		deepTCR
OOD	0.596945	0	deepTCR		deepTCR
OOD	0.403034	0	deepTCR		deepTCR
OOD	0.818826	0	deepTCR		deepTCR
OOD	0.867885	0	deepTCR		deepTCR
OOD	0.192225	0	deepTCR		deepTCR
OOD	0.357679	0	deepTCR		deepTCR
OOD	0.337518	0	deepTCR		deepTCR
OOD	0.430657	0	deepTCR		deepTCR
OOD	0.463722	0	deepTCR		deepTCR
OOD	0.646771	0	deepTCR		deepTCR
OOD	0.335918	0	deepTCR		deepTCR
OOD	0.659524	0	deepTCR		deepTCR
OOD	0.606575	0	deepTCR		deepTCR
OOD	0.547932	0	deepTCR		deepTCR
OOD	0.580495	0	deepTCR		deepTCR
OOD	0.238212	0	deepTCR		deepTCR
OOD	0.779716	0	deepTCR		deepTCR
OOD	0.924821	0	deepTCR		deepTCR
OOD	0.717339	0	deepTCR		deepTCR
OOD	0.124009	0	deepTCR		deepTCR
OOD	0.384579	0	deepTCR		deepTCR
OOD	0.480601	0	deepTCR		deepTCR
OOD	0.21855	0	deepTCR		deepTCR
OOD	0.410448	0	deepTCR		deepTCR
OOD	0.886666	0	deepTCR		deepTCR
OOD	0.377204	0	deepTCR		deepTCR
OOD	0.215701	0	deepTCR		deepTCR
OOD	0.316261	0	deepTCR		deepTCR
OOD	0.953335	0	deepTCR		deepTCR
OOD	0.258969	0	deepTCR		deepTCR
OOD	0.677923	0	deepTCR		deepTCR
OOD	0.692813	0	deepTCR		deepTCR
OOD	0.367243	0	deepTCR		deepTCR
OOD	0.660047	0	deepTCR		deepTCR
OOD	0.602809	0	deepTCR		deepTCR
OOD	0.635726	0	deepTCR		deepTCR
OOD	0.885612	0	deepTCR		deepTCR
OOD	0.78494	0	deepTCR		deepTCR
OOD	0.730874	0	deepTCR		deepTCR
OOD	0.191598	0	deepTCR		deepTCR
OOD	0.585315	0	deepTCR		deepTCR
OOD	0.376504	0	deepTCR		deepTCR
OOD	0.226387	0	deepTCR		deepTCR
OOD	0.635041	0	deepTCR		deepTCR
OOD	0.626104	0	deepTCR		deepTCR
OOD	0.513917	0	deepTCR		deepTCR
OOD	0.994905	0	deepTCR		deepTCR
OOD	0.426208	0	deepTCR		deepTCR
OOD	0.66807	0	deepTCR		deepTCR
OOD	0.960245	0	deepTCR		deepTCR
OOD	0.807282	0	deepTCR		deepTCR
OOD	0.272704	0	deepTCR		deepTCR
OOD	0.951411	0	deepTCR		deepTCR
OOD	0.443858	0	deepTCR		deepTCR
OOD	0.285406	0	deepTCR		deepTCR
OOD	0.444512	0	deepTCR		deepTCR
OOD	0.342685	0	deepTCR		deepTCR
OOD	0.375865	0	deepTCR		deepTCR
OOD	0.605035	0	deepTCR		deepTCR
OOD	0.972041	0	deepTCR		deepTCR
OOD	0.4096	0	deepTCR		deepTCR
OOD	0.389614	0	deepTCR		deepTCR
OOD	0.78479	0	deepTCR		deepTCR
OOD	0.551248	0	deepTCR		deepTCR
OOD	0.477957	0	deepTCR		deepTCR
OOD	0.743038	0	deepTCR		deepTCR
OOD	0.586584	0	deepTCR		deepTCR
OOD	0.725319	0	deepTCR		deepTCR
OOD	0.398895	0	deepTCR		deepTCR
OOD	0.342634	0	deepTCR		deepTCR
OOD	0.419231	0	deepTCR		deepTCR
OOD	0.638431	0	deepTCR		deepTCR
OOD	0.363988	0	deepTCR		deepTCR
OOD	0.380578	0	deepTCR		deepTCR
OOD	0.90938	0	deepTCR		deepTCR
OOD	0.623986	0	deepTCR		deepTCR
OOD	0.486358	0	deepTCR		deepTCR
OOD	0.886604	0	deepTCR		deepTCR
OOD	0.336958	0	deepTCR		deepTCR
OOD	0.589706	0	deepTCR		deepTCR
OOD	0.794053	0	deepTCR		deepTCR
OOD	0.77757	0	deepTCR		deepTCR
OOD	0.663726	0	deepTCR		deepTCR
OOD	0.551557	0	deepTCR		deepTCR
OOD	0.568055	0	deepTCR		deepTCR
OOD	0.730548	0	deepTCR		deepTCR
OOD	0.28518	0	deepTCR		deepTCR
OOD	0.464079	0	deepTCR		deepTCR
OOD	0.779249	0	deepTCR		deepTCR
OOD	0.983576	0	deepTCR		deepTCR
OOD	0.738598	0	deepTCR		deepTCR
OOD	0.848973	0	deepTCR		deepTCR
OOD	0.962008	0	deepTCR		deepTCR
OOD	0.746467	0	deepTCR		deepTCR
OOD	0.509413	0	deepTCR		deepTCR
OOD	0.827893	0	deepTCR		deepTCR
OOD	0.780306	0	deepTCR		deepTCR
OOD	0.374879	0	deepTCR		deepTCR
OOD	0.645924	0	deepTCR		deepTCR
OOD	0.702184	0	deepTCR		deepTCR
OOD	0.646726	0	deepTCR		deepTCR
OOD	0.24878	0	deepTCR		deepTCR
OOD	0.891519	0	deepTCR		deepTCR
OOD	0.982379	0	deepTCR		deepTCR
OOD	0.781583	0	deepTCR		deepTCR
OOD	0.362449	0	deepTCR		deepTCR
OOD	0.769614	0	deepTCR		deepTCR
OOD	0.431724	0	deepTCR		deepTCR
OOD	0.524032	0	deepTCR		deepTCR
OOD	0.357166	0	deepTCR		deepTCR
OOD	0.707562	0	deepTCR		deepTCR
OOD	0.30936	0	deepTCR		deepTCR
OOD	0.860642	0	deepTCR		deepTCR
OOD	0.28917	0	deepTCR		deepTCR
OOD	0.615859	0	deepTCR		deepTCR
OOD	0.845051	0	deepTCR		deepTCR
OOD	0.491474	0	deepTCR		deepTCR
OOD	0.66989	0	deepTCR		deepTCR
OOD	0.535861	0	deepTCR		deepTCR
OOD	0.252892	0	deepTCR		deepTCR
OOD	0.44858	0	deepTCR		deepTCR
OOD	0.733053	0	deepTCR		deepTCR
OOD	0.739208	0	deepTCR		deepTCR
OOD	0.924856	0	deepTCR		deepTCR
OOD	0.918689	0	deepTCR		deepTCR
OOD	0.68087	0	deepTCR		deepTCR
OOD	0.743573	0	deepTCR		deepTCR
OOD	0.668891	0	deepTCR		deepTCR
OOD	0.731397	0	deepTCR		deepTCR
OOD	0.797023	0	deepTCR		deepTCR
OOD	0.270471	0	deepTCR		deepTCR
OOD	0.173151	0	deepTCR		deepTCR
OOD	0.260344	0	deepTCR		deepTCR
OOD	0.274307	0	deepTCR		deepTCR
OOD	0.408557	0	deepTCR		deepTCR
OOD	0.531652	0	deepTCR		deepTCR
OOD	0.455639	0	deepTCR		deepTCR
OOD	0.212129	0	deepTCR		deepTCR
OOD	0.866818	0	deepTCR		deepTCR
OOD	0.100244	0	deepTCR		deepTCR
OOD	0.35206	0	deepTCR		deepTCR
OOD	0.942419	0	deepTCR		deepTCR
OOD	0.825527	0	deepTCR		deepTCR
OOD	0.24555	0	deepTCR		deepTCR
OOD	0.956683	0	deepTCR		deepTCR
OOD	0.615819	0	deepTCR		deepTCR
OOD	0.322978	0	deepTCR		deepTCR
OOD	0.565424	0	deepTCR		deepTCR
OOD	0.345025	0	deepTCR		deepTCR
OOD	0.418633	0	deepTCR		deepTCR
OOD	0.8007	0	deepTCR		deepTCR
OOD	0.649757	0	deepTCR		deepTCR
OOD	0.839118	0	deepTCR		deepTCR
OOD	0.882504	0	deepTCR		deepTCR
OOD	0.754145	0	deepTCR		deepTCR
OOD	0.44466	0	deepTCR		deepTCR
OOD	0.761823	0	deepTCR		deepTCR
OOD	0.499539	0	deepTCR		deepTCR
OOD	0.855533	0	deepTCR		deepTCR
OOD	0.754152	0	deepTCR		deepTCR
OOD	0.925218	0	deepTCR		deepTCR
OOD	0.754412	0	deepTCR		deepTCR
OOD	0.790979	0	deepTCR		deepTCR
OOD	0.916841	0	deepTCR		deepTCR
OOD	0.83313	0	deepTCR		deepTCR
OOD	0.84713	0	deepTCR		deepTCR
OOD	0.614089	0	deepTCR		deepTCR
OOD	0.867424	0	deepTCR		deepTCR
OOD	0.536799	0	deepTCR		deepTCR
OOD	0.539083	0	deepTCR		deepTCR
OOD	0.762779	0	deepTCR		deepTCR
OOD	0.685572	0	deepTCR		deepTCR
OOD	0.887882	0	deepTCR		deepTCR
OOD	0.737257	0	deepTCR		deepTCR
OOD	0.702712	0	deepTCR		deepTCR
OOD	0.872064	0	deepTCR		deepTCR
OOD	0.36819	0	deepTCR		deepTCR
OOD	0.753119	0	deepTCR		deepTCR
OOD	0.766598	0	deepTCR		deepTCR
OOD	0.617841	0	deepTCR		deepTCR
OOD	0.894229	0	deepTCR		deepTCR
OOD	0.701487	0	deepTCR		deepTCR
OOD	0.524096	0	deepTCR		deepTCR
OOD	0.671979	0	deepTCR		deepTCR
OOD	0.882197	0	deepTCR		deepTCR
OOD	0.595886	0	deepTCR		deepTCR
OOD	0.731107	0	deepTCR		deepTCR
OOD	0.796488	0	deepTCR		deepTCR
OOD	0.555078	0	deepTCR		deepTCR
OOD	0.809258	0	deepTCR		deepTCR
OOD	0.762879	0	deepTCR		deepTCR
OOD	0.885796	0	deepTCR		deepTCR
OOD	0.335948	0	deepTCR		deepTCR
OOD	0.466464	0	deepTCR		deepTCR
OOD	0.241313	0	deepTCR		deepTCR
OOD	0.966812	0	deepTCR		deepTCR
OOD	0.534204	0	deepTCR		deepTCR
OOD	0.955489	0	deepTCR		deepTCR
OOD	0.907447	0	deepTCR		deepTCR
OOD	0.761922	0	deepTCR		deepTCR
OOD	0.828692	0	deepTCR		deepTCR
OOD	0.427754	0	deepTCR		deepTCR
OOD	0.969036	0	deepTCR		deepTCR
OOD	0.472089	0	deepTCR		deepTCR
OOD	0.4491	0	deepTCR		deepTCR
OOD	0.34252	0	deepTCR		deepTCR
OOD	0.88869	0	deepTCR		deepTCR
OOD	0.58355	0	deepTCR		deepTCR
OOD	0.950395	0	deepTCR		deepTCR
OOD	0.423887	0	deepTCR		deepTCR
OOD	0.395064	0	deepTCR		deepTCR
OOD	0.254178	0	deepTCR		deepTCR
OOD	0.493676	0	deepTCR		deepTCR
OOD	0.296953	0	deepTCR		deepTCR
OOD	0.42193	0	deepTCR		deepTCR
OOD	0.460871	0	deepTCR		deepTCR
OOD	0.240355	0	deepTCR		deepTCR
OOD	0.738772	0	deepTCR		deepTCR
OOD	0.295809	0	deepTCR		deepTCR
OOD	0.703877	0	deepTCR		deepTCR
OOD	0.632183	0	deepTCR		deepTCR
OOD	0.447781	0	deepTCR		deepTCR
OOD	0.538417	0	deepTCR		deepTCR
OOD	0.55281	0	deepTCR		deepTCR
OOD	0.824841	0	deepTCR		deepTCR
OOD	0.594822	0	deepTCR		deepTCR
OOD	0.126529	0	deepTCR		deepTCR
OOD	0.405374	0	deepTCR		deepTCR
OOD	0.746422	0	deepTCR		deepTCR
OOD	0.484653	0	deepTCR		deepTCR
OOD	0.86421	0	deepTCR		deepTCR
OOD	0.317346	0	deepTCR		deepTCR
OOD	0.923404	0	deepTCR		deepTCR
OOD	0.923969	0	deepTCR		deepTCR
OOD	0.510939	0	deepTCR		deepTCR
OOD	0.121917	0	deepTCR		deepTCR
OOD	0.491078	0	deepTCR		deepTCR
OOD	0.855182	0	deepTCR		deepTCR
OOD	0.345659	0	deepTCR		deepTCR
OOD	0.925882	0	deepTCR		deepTCR
OOD	0.952094	0	deepTCR		deepTCR
OOD	0.956942	0	deepTCR		deepTCR
OOD	0.628695	0	deepTCR		deepTCR
OOD	0.211139	0	deepTCR		deepTCR
OOD	0.390386	0	deepTCR		deepTCR
OOD	0.115023	0	deepTCR		deepTCR
OOD	0.562132	0	deepTCR		deepTCR
OOD	0.745971	0	deepTCR		deepTCR
OOD	0.482152	0	deepTCR		deepTCR
OOD	0.230199	0	deepTCR		deepTCR
OOD	0.792629	0	deepTCR		deepTCR
OOD	0.693806	0	deepTCR		deepTCR
OOD	0.530903	0	deepTCR		deepTCR
OOD	0.242265	0	deepTCR		deepTCR
OOD	0.419033	0	deepTCR		deepTCR
OOD	0.92027	0	deepTCR		deepTCR
OOD	0.517931	0	deepTCR		deepTCR
OOD	0.761431	0	deepTCR		deepTCR
OOD	0.771042	0	deepTCR		deepTCR
OOD	0.952668	0	deepTCR		deepTCR
OOD	0.92961	0	deepTCR		deepTCR
OOD	0.45197	0	deepTCR		deepTCR
OOD	0.632989	0	deepTCR		deepTCR
OOD	0.913351	0	deepTCR		deepTCR
OOD	0.542964	0	deepTCR		deepTCR
OOD	0.715267	0	deepTCR		deepTCR
OOD	0.934777	0	deepTCR		deepTCR
OOD	0.454295	0	deepTCR		deepTCR
OOD	0.605354	0	deepTCR		deepTCR
OOD	0.0967203	0	deepTCR		deepTCR
OOD	0.616805	0	deepTCR		deepTCR
OOD	0.683286	0	deepTCR		deepTCR
OOD	0.500435	0	deepTCR		deepTCR
OOD	0.548882	0	deepTCR		deepTCR
OOD	0.36909	0	deepTCR		deepTCR
OOD	0.503054	0	deepTCR		deepTCR
OOD	0.42613	0	deepTCR		deepTCR
OOD	0.421963	0	deepTCR		deepTCR
OOD	0.886326	0	deepTCR		deepTCR
OOD	0.23586	0	deepTCR		deepTCR
OOD	0.275613	0	deepTCR		deepTCR
OOD	0.474449	0	deepTCR		deepTCR
OOD	0.664293	0	deepTCR		deepTCR
OOD	0.954815	0	deepTCR		deepTCR
OOD	0.699684	0	deepTCR		deepTCR
OOD	0.294665	0	deepTCR		deepTCR
OOD	0.0571538	0	deepTCR		deepTCR
OOD	0.267004	0	deepTCR		deepTCR
OOD	0.73516	0	deepTCR		deepTCR
OOD	0.275747	0	deepTCR		deepTCR
OOD	0.619889	0	deepTCR		deepTCR
OOD	0.86577	0	deepTCR		deepTCR
OOD	0.413489	0	deepTCR		deepTCR
OOD	0.454731	0	deepTCR		deepTCR
OOD	0.963868	0	deepTCR		deepTCR
OOD	0.531963	0	deepTCR		deepTCR
OOD	0.348826	0	deepTCR		deepTCR
OOD	0.713702	0	deepTCR		deepTCR
OOD	0.428183	0	deepTCR		deepTCR
OOD	0.148236	0	deepTCR		deepTCR
OOD	0.402557	0	deepTCR		deepTCR
OOD	0.64643	0	deepTCR		deepTCR
OOD	0.370765	0	deepTCR		deepTCR
OOD	0.151162	0	deepTCR		deepTCR
OOD	0.633477	0	deepTCR		deepTCR
OOD	0.161578	0	deepTCR		deepTCR
OOD	0.847734	0	deepTCR		deepTCR
OOD	0.361948	0	deepTCR		deepTCR
OOD	0.668367	0	deepTCR		deepTCR
OOD	0.635551	0	deepTCR		deepTCR
OOD	0.874108	0	deepTCR		deepTCR
OOD	0.476793	0	deepTCR		deepTCR
OOD	0.501485	0	deepTCR		deepTCR
OOD	0.224948	0	deepTCR		deepTCR
OOD	0.343938	0	deepTCR		deepTCR
OOD	0.959281	0	deepTCR		deepTCR
OOD	0.699982	0	deepTCR		deepTCR
OOD	0.65743	0	deepTCR		deepTCR
OOD	0.45609	0	deepTCR		deepTCR
OOD	0.918831	0	deepTCR		deepTCR
OOD	0.683549	0	deepTCR		deepTCR
OOD	0.337105	0	deepTCR		deepTCR
OOD	0.898428	0	deepTCR		deepTCR
OOD	0.571619	0	deepTCR		deepTCR
OOD	0.239272	0	deepTCR		deepTCR
OOD	0.533706	0	deepTCR		deepTCR
OOD	0.907025	0	deepTCR		deepTCR
test-ID	0.850957	1	deepTCR		deepTCR
test-ID	0.434278	1	deepTCR		deepTCR
test-ID	0.726307	1	deepTCR		deepTCR
test-ID	0.328529	1	deepTCR		deepTCR
test-ID	0.351408	1	deepTCR		deepTCR
test-ID	0.630228	1	deepTCR		deepTCR
test-ID	0.956388	1	deepTCR		deepTCR
test-ID	0.965435	1	deepTCR		deepTCR
test-ID	0.993805	1	deepTCR		deepTCR
test-ID	0.873444	1	deepTCR		deepTCR
test-ID	0.392892	1	deepTCR		deepTCR
test-ID	0.894786	1	deepTCR		deepTCR
test-ID	0.466248	1	deepTCR		deepTCR
test-ID	0.998006	1	deepTCR		deepTCR
test-ID	0.782542	1	deepTCR		deepTCR
test-ID	0.253733	1	deepTCR		deepTCR
test-ID	0.965338	1	deepTCR		deepTCR
test-ID	0.876988	1	deepTCR		deepTCR
test-ID	0.301138	1	deepTCR		deepTCR
test-ID	0.731854	1	deepTCR		deepTCR
test-ID	0.501764	1	deepTCR		deepTCR
test-ID	0.361093	1	deepTCR		deepTCR
test-ID	0.840296	1	deepTCR		deepTCR
test-ID	0.99633	1	deepTCR		deepTCR
test-ID	0.278734	1	deepTCR		deepTCR
test-ID	0.997119	1	deepTCR		deepTCR
test-ID	0.453303	1	deepTCR		deepTCR
test-ID	0.93018	1	deepTCR		deepTCR
test-ID	0.734359	1	deepTCR		deepTCR
test-ID	0.904299	1	deepTCR		deepTCR
test-ID	0.886117	1	deepTCR		deepTCR
test-ID	0.371539	1	deepTCR		deepTCR
test-ID	0.958711	1	deepTCR		deepTCR
test-ID	0.556819	1	deepTCR		deepTCR
test-ID	0.503228	1	deepTCR		deepTCR
test-ID	0.710012	1	deepTCR		deepTCR
test-ID	0.153641	1	deepTCR		deepTCR
test-ID	0.934297	1	deepTCR		deepTCR
test-ID	0.83223	1	deepTCR		deepTCR
test-ID	0.402977	1	deepTCR		deepTCR
test-ID	0.9288	1	deepTCR		deepTCR
test-ID	0.962447	1	deepTCR		deepTCR
test-ID	0.831233	1	deepTCR		deepTCR
test-ID	0.706964	1	deepTCR		deepTCR
test-ID	0.716314	1	deepTCR		deepTCR
test-ID	0.878885	1	deepTCR		deepTCR
test-ID	0.839817	1	deepTCR		deepTCR
test-ID	0.993074	1	deepTCR		deepTCR
test-ID	0.224059	1	deepTCR		deepTCR
test-ID	0.98672	1	deepTCR		deepTCR
test-ID	0.977388	1	deepTCR		deepTCR
test-ID	0.470842	1	deepTCR		deepTCR
test-ID	0.388197	1	deepTCR		deepTCR
test-ID	0.996825	1	deepTCR		deepTCR
test-ID	0.694275	1	deepTCR		deepTCR
test-ID	0.996305	1	deepTCR		deepTCR
test-ID	0.99727	1	deepTCR		deepTCR
test-ID	0.947953	1	deepTCR		deepTCR
test-ID	0.99607	1	deepTCR		deepTCR
test-ID	0.969229	1	deepTCR		deepTCR
test-ID	0.62415	1	deepTCR		deepTCR
test-ID	0.303892	1	deepTCR		deepTCR
test-ID	0.986241	1	deepTCR		deepTCR
test-ID	0.589343	1	deepTCR		deepTCR
test-ID	0.953034	1	deepTCR		deepTCR
test-ID	0.952565	1	deepTCR		deepTCR
test-ID	0.430152	1	deepTCR		deepTCR
test-ID	0.996956	1	deepTCR		deepTCR
test-ID	0.996316	1	deepTCR		deepTCR
test-ID	0.975955	1	deepTCR		deepTCR
test-ID	0.989243	1	deepTCR		deepTCR
test-ID	0.820976	1	deepTCR		deepTCR
test-ID	0.992485	1	deepTCR		deepTCR
test-ID	0.974532	1	deepTCR		deepTCR
test-ID	0.570877	1	deepTCR		deepTCR
test-ID	0.994938	1	deepTCR		deepTCR
test-ID	0.864653	1	deepTCR		deepTCR
test-ID	0.997701	1	deepTCR		deepTCR
test-ID	0.998451	1	deepTCR		deepTCR
test-ID	0.802476	1	deepTCR		deepTCR
test-ID	0.491034	1	deepTCR		deepTCR
test-ID	0.38339	1	deepTCR		deepTCR
test-ID	0.823459	1	deepTCR		deepTCR
test-ID	0.997054	1	deepTCR		deepTCR
test-ID	0.994273	1	deepTCR		deepTCR
test-ID	0.989993	1	deepTCR		deepTCR
test-ID	0.557816	1	deepTCR		deepTCR
test-ID	0.995693	1	deepTCR		deepTCR
test-ID	0.986088	1	deepTCR		deepTCR
test-ID	0.543982	1	deepTCR		deepTCR
test-ID	0.994226	1	deepTCR		deepTCR
test-ID	0.301452	1	deepTCR		deepTCR
test-ID	0.793115	1	deepTCR		deepTCR
test-ID	0.762481	1	deepTCR		deepTCR
test-ID	0.60584	1	deepTCR		deepTCR
test-ID	0.969789	1	deepTCR		deepTCR
test-ID	0.968117	1	deepTCR		deepTCR
test-ID	0.791174	1	deepTCR		deepTCR
test-ID	0.38353	1	deepTCR		deepTCR
test-ID	0.537244	1	deepTCR		deepTCR
test-ID	0.995842	1	deepTCR		deepTCR
test-ID	0.973102	1	deepTCR		deepTCR
test-ID	0.309867	1	deepTCR		deepTCR
test-ID	0.976319	1	deepTCR		deepTCR
test-ID	0.838943	1	deepTCR		deepTCR
test-ID	0.913436	1	deepTCR		deepTCR
test-ID	0.780791	1	deepTCR		deepTCR
test-ID	0.499833	1	deepTCR		deepTCR
test-ID	0.908836	1	deepTCR		deepTCR
test-ID	0.97525	1	deepTCR		deepTCR
test-ID	0.97904	1	deepTCR		deepTCR
test-ID	0.328375	1	deepTCR		deepTCR
test-ID	0.82294	1	deepTCR		deepTCR
test-ID	0.963245	1	deepTCR		deepTCR
test-ID	0.995919	1	deepTCR		deepTCR
test-ID	0.980967	1	deepTCR		deepTCR
test-ID	0.994998	1	deepTCR		deepTCR
test-ID	0.983521	1	deepTCR		deepTCR
test-ID	0.952986	1	deepTCR		deepTCR
test-ID	0.702861	1	deepTCR		deepTCR
test-ID	0.803228	1	deepTCR		deepTCR
test-ID	0.498685	1	deepTCR		deepTCR
test-ID	0.280405	1	deepTCR		deepTCR
test-ID	0.996136	1	deepTCR		deepTCR
test-ID	0.993585	1	deepTCR		deepTCR
test-ID	0.95344	1	deepTCR		deepTCR
test-ID	0.993612	1	deepTCR		deepTCR
test-ID	0.928571	1	deepTCR		deepTCR
test-ID	0.611136	1	deepTCR		deepTCR
test-ID	0.989155	1	deepTCR		deepTCR
test-ID	0.99847	1	deepTCR		deepTCR
test-ID	0.277135	1	deepTCR		deepTCR
test-ID	0.494425	1	deepTCR		deepTCR
test-ID	0.952587	1	deepTCR		deepTCR
test-ID	0.979619	1	deepTCR		deepTCR
test-ID	0.994924	1	deepTCR		deepTCR
test-ID	0.970409	1	deepTCR		deepTCR
test-ID	0.667666	1	deepTCR		deepTCR
test-ID	0.992096	1	deepTCR		deepTCR
test-ID	0.184003	1	deepTCR		deepTCR
test-ID	0.997259	1	deepTCR		deepTCR
test-ID	0.297491	1	deepTCR		deepTCR
test-ID	0.998372	1	deepTCR		deepTCR
test-ID	0.633054	1	deepTCR		deepTCR
test-ID	0.69778	1	deepTCR		deepTCR
test-ID	0.850687	1	deepTCR		deepTCR
test-ID	0.947127	1	deepTCR		deepTCR
test-ID	0.994485	1	deepTCR		deepTCR
test-ID	0.990534	1	deepTCR		deepTCR
test-ID	0.427765	1	deepTCR		deepTCR
test-ID	0.998913	1	deepTCR		deepTCR
test-ID	0.926836	1	deepTCR		deepTCR
test-ID	0.998778	1	deepTCR		deepTCR
test-ID	0.946282	1	deepTCR		deepTCR
test-ID	0.922177	1	deepTCR		deepTCR
test-ID	0.215617	1	deepTCR		deepTCR
test-ID	0.508065	1	deepTCR		deepTCR
test-ID	0.984049	1	deepTCR		deepTCR
test-ID	0.997494	1	deepTCR		deepTCR
test-ID	0.996015	1	deepTCR		deepTCR
test-ID	0.215849	1	deepTCR		deepTCR
test-ID	0.964832	1	deepTCR		deepTCR
test-ID	0.999643	1	deepTCR		deepTCR
test-ID	0.997628	1	deepTCR		deepTCR
test-ID	0.983032	1	deepTCR		deepTCR
test-ID	0.989597	1	deepTCR		deepTCR
test-ID	0.789878	1	deepTCR		deepTCR
test-ID	0.960679	1	deepTCR		deepTCR
test-ID	0.428717	1	deepTCR		deepTCR
test-ID	0.98628	1	deepTCR		deepTCR
test-ID	0.809192	1	deepTCR		deepTCR
test-ID	0.869548	1	deepTCR		deepTCR
test-ID	0.979237	1	deepTCR		deepTCR
test-ID	0.948183	1	deepTCR		deepTCR
test-ID	0.744701	1	deepTCR		deepTCR
test-ID	0.997546	1	deepTCR		deepTCR
test-ID	0.808039	1	deepTCR		deepTCR
test-ID	0.99414	1	deepTCR		deepTCR
test-ID	0.947213	1	deepTCR		deepTCR
test-ID	0.906135	1	deepTCR		deepTCR
test-ID	0.372117	1	deepTCR		deepTCR
test-ID	0.996891	1	deepTCR		deepTCR
test-ID	0.488994	1	deepTCR		deepTCR
test-ID	0.894059	1	deepTCR		deepTCR
test-ID	0.449895	1	deepTCR		deepTCR
test-ID	0.36205	1	deepTCR		deepTCR
test-ID	0.925281	1	deepTCR		deepTCR
test-ID	0.542439	1	deepTCR		deepTCR
test-ID	0.979902	1	deepTCR		deepTCR
test-ID	0.965072	1	deepTCR		deepTCR
test-ID	0.804662	1	deepTCR		deepTCR
test-ID	0.613598	1	deepTCR		deepTCR
test-ID	0.92844	1	deepTCR		deepTCR
test-ID	0.331674	1	deepTCR		deepTCR
test-ID	0.42937	1	deepTCR		deepTCR
test-ID	0.716301	1	deepTCR		deepTCR
test-ID	0.992421	1	deepTCR		deepTCR
test-ID	0.233028	1	deepTCR		deepTCR
test-ID	0.894367	1	deepTCR		deepTCR
test-ID	0.948313	1	deepTCR		deepTCR
test-ID	0.983204	1	deepTCR		deepTCR
test-ID	0.466473	1	deepTCR		deepTCR
test-ID	0.952648	1	deepTCR		deepTCR
test-ID	0.804152	1	deepTCR		deepTCR
test-ID	0.578481	1	deepTCR		deepTCR
test-ID	0.978752	1	deepTCR		deepTCR
test-ID	0.995059	1	deepTCR		deepTCR
test-ID	0.898628	1	deepTCR		deepTCR
test-ID	0.998885	1	deepTCR		deepTCR
test-ID	0.216495	1	deepTCR		deepTCR
test-ID	0.491031	1	deepTCR		deepTCR
test-ID	0.300687	1	deepTCR		deepTCR
test-ID	0.997584	1	deepTCR		deepTCR
test-ID	0.981699	1	deepTCR		deepTCR
test-ID	0.895576	1	deepTCR		deepTCR
test-ID	0.985404	1	deepTCR		deepTCR
test-ID	0.389926	1	deepTCR		deepTCR
test-ID	0.953829	1	deepTCR		deepTCR
test-ID	0.189617	1	deepTCR		deepTCR
test-ID	0.698345	1	deepTCR		deepTCR
test-ID	0.702426	1	deepTCR		deepTCR
test-ID	0.148978	1	deepTCR		deepTCR
test-ID	0.543408	1	deepTCR		deepTCR
test-ID	0.463553	1	deepTCR		deepTCR
test-ID	0.994261	1	deepTCR		deepTCR
test-ID	0.989597	1	deepTCR		deepTCR
test-ID	0.937658	1	deepTCR		deepTCR
test-ID	0.297309	1	deepTCR		deepTCR
test-ID	0.995058	1	deepTCR		deepTCR
test-ID	0.946861	1	deepTCR		deepTCR
test-ID	0.860854	1	deepTCR		deepTCR
test-ID	0.967237	1	deepTCR		deepTCR
test-ID	0.475631	1	deepTCR		deepTCR
test-ID	0.514531	1	deepTCR		deepTCR
test-ID	0.997034	1	deepTCR		deepTCR
test-ID	0.979423	1	deepTCR		deepTCR
test-ID	0.335741	1	deepTCR		deepTCR
test-ID	0.984527	1	deepTCR		deepTCR
test-ID	0.875804	1	deepTCR		deepTCR
test-ID	0.275616	1	deepTCR		deepTCR
test-ID	0.954408	1	deepTCR		deepTCR
test-ID	0.485408	1	deepTCR		deepTCR
test-ID	0.425003	1	deepTCR		deepTCR
test-ID	0.528343	1	deepTCR		deepTCR
test-ID	0.933905	1	deepTCR		deepTCR
test-ID	0.997705	1	deepTCR		deepTCR
test-ID	0.999673	1	deepTCR		deepTCR
test-ID	0.733869	1	deepTCR		deepTCR
test-ID	0.127864	1	deepTCR		deepTCR
test-ID	0.999064	1	deepTCR		deepTCR
test-ID	0.879502	1	deepTCR		deepTCR
test-ID	0.978238	1	deepTCR		deepTCR
test-ID	0.991236	1	deepTCR		deepTCR
test-ID	0.955105	1	deepTCR		deepTCR
test-ID	0.902915	1	deepTCR		deepTCR
test-ID	0.327012	1	deepTCR		deepTCR
test-ID	0.841544	1	deepTCR		deepTCR
test-ID	0.994811	1	deepTCR		deepTCR
test-ID	0.619794	1	deepTCR		deepTCR
test-ID	0.650334	1	deepTCR		deepTCR
test-ID	0.487219	1	deepTCR		deepTCR
test-ID	0.898139	1	deepTCR		deepTCR
test-ID	0.999303	1	deepTCR		deepTCR
test-ID	0.99067	1	deepTCR		deepTCR
test-ID	0.958777	1	deepTCR		deepTCR
test-ID	0.674465	1	deepTCR		deepTCR
test-ID	0.947775	1	deepTCR		deepTCR
test-ID	0.793004	1	deepTCR		deepTCR
test-ID	0.982498	1	deepTCR		deepTCR
test-ID	0.993768	1	deepTCR		deepTCR
test-ID	0.885748	1	deepTCR		deepTCR
test-ID	0.999701	1	deepTCR		deepTCR
test-ID	0.654494	1	deepTCR		deepTCR
test-ID	0.604657	1	deepTCR		deepTCR
test-ID	0.998271	1	deepTCR		deepTCR
test-ID	0.241443	1	deepTCR		deepTCR
test-ID	0.566626	1	deepTCR		deepTCR
test-ID	0.845144	1	deepTCR		deepTCR
test-ID	0.985056	1	deepTCR		deepTCR
test-ID	0.992984	1	deepTCR		deepTCR
test-ID	0.99608	1	deepTCR		deepTCR
test-ID	0.890683	1	deepTCR		deepTCR
test-ID	0.999715	1	deepTCR		deepTCR
test-ID	0.995734	1	deepTCR		deepTCR
test-ID	0.980641	1	deepTCR		deepTCR
test-ID	0.980038	1	deepTCR		deepTCR
test-ID	0.956216	1	deepTCR		deepTCR
test-ID	0.997266	1	deepTCR		deepTCR
test-ID	0.998935	1	deepTCR		deepTCR
test-ID	0.99857	1	deepTCR		deepTCR
test-ID	0.985464	1	deepTCR		deepTCR
test-ID	0.893689	1	deepTCR		deepTCR
test-ID	0.482612	1	deepTCR		deepTCR
test-ID	0.894661	1	deepTCR		deepTCR
test-ID	0.984188	1	deepTCR		deepTCR
test-ID	0.807798	1	deepTCR		deepTCR
test-ID	0.329211	1	deepTCR		deepTCR
test-ID	0.99788	1	deepTCR		deepTCR
test-ID	0.981276	1	deepTCR		deepTCR
test-ID	0.386205	1	deepTCR		deepTCR
test-ID	0.675201	1	deepTCR		deepTCR
test-ID	0.115257	1	deepTCR		deepTCR
test-ID	0.724601	1	deepTCR		deepTCR
test-ID	0.928649	1	deepTCR		deepTCR
test-ID	0.99724	1	deepTCR		deepTCR
test-ID	0.18448	1	deepTCR		deepTCR
test-ID	0.940227	1	deepTCR		deepTCR
test-ID	0.810519	1	deepTCR		deepTCR
test-ID	0.911415	1	deepTCR		deepTCR
test-ID	0.592288	1	deepTCR		deepTCR
test-ID	0.753218	1	deepTCR		deepTCR
test-ID	0.631731	1	deepTCR		deepTCR
test-ID	0.491791	1	deepTCR		deepTCR
test-ID	0.718856	1	deepTCR		deepTCR
test-ID	0.773219	1	deepTCR		deepTCR
test-ID	0.418938	1	deepTCR		deepTCR
test-ID	0.954351	1	deepTCR		deepTCR
test-ID	0.898322	1	deepTCR		deepTCR
test-ID	0.960443	1	deepTCR		deepTCR
test-ID	0.987683	1	deepTCR		deepTCR
test-ID	0.405952	1	deepTCR		deepTCR
test-ID	0.265628	1	deepTCR		deepTCR
test-ID	0.530265	1	deepTCR		deepTCR
test-ID	0.93025	1	deepTCR		deepTCR
test-ID	0.942246	1	deepTCR		deepTCR
test-ID	0.982018	1	deepTCR		deepTCR
test-ID	0.731497	1	deepTCR		deepTCR
test-ID	0.925487	1	deepTCR		deepTCR
test-ID	0.62643	1	deepTCR		deepTCR
test-ID	0.254815	1	deepTCR		deepTCR
test-ID	0.778258	1	deepTCR		deepTCR
test-ID	0.382481	1	deepTCR		deepTCR
test-ID	0.941279	1	deepTCR		deepTCR
test-ID	0.401388	1	deepTCR		deepTCR
test-ID	0.868778	1	deepTCR		deepTCR
test-ID	0.77684	1	deepTCR		deepTCR
test-ID	0.925435	1	deepTCR		deepTCR
test-ID	0.42805	1	deepTCR		deepTCR
test-ID	0.680406	1	deepTCR		deepTCR
test-ID	0.747251	1	deepTCR		deepTCR
test-ID	0.445885	1	deepTCR		deepTCR
test-ID	0.763303	1	deepTCR		deepTCR
OOD	0.762382	1	deepTCR		deepTCR
OOD	0.12721	1	deepTCR		deepTCR
OOD	0.231463	1	deepTCR		deepTCR
OOD	0.61286	1	deepTCR		deepTCR
OOD	0.957758	1	deepTCR		deepTCR
OOD	0.601523	1	deepTCR		deepTCR
OOD	0.284403	1	deepTCR		deepTCR
OOD	0.183153	1	deepTCR		deepTCR
OOD	0.37819	1	deepTCR		deepTCR
OOD	0.434594	1	deepTCR		deepTCR
OOD	0.733188	1	deepTCR		deepTCR
OOD	0.92797	1	deepTCR		deepTCR
OOD	0.691093	1	deepTCR		deepTCR
OOD	0.337011	1	deepTCR		deepTCR
OOD	0.207884	1	deepTCR		deepTCR
OOD	0.618181	1	deepTCR		deepTCR
OOD	0.537777	1	deepTCR		deepTCR
OOD	0.321305	1	deepTCR		deepTCR
OOD	0.126678	1	deepTCR		deepTCR
OOD	0.310767	1	deepTCR		deepTCR
OOD	0.663903	1	deepTCR		deepTCR
OOD	0.536681	1	deepTCR		deepTCR
OOD	0.671649	1	deepTCR		deepTCR
OOD	0.204098	1	deepTCR		deepTCR
OOD	0.363831	1	deepTCR		deepTCR
OOD	0.446745	1	deepTCR		deepTCR
OOD	0.611568	1	deepTCR		deepTCR
OOD	0.860467	1	deepTCR		deepTCR
OOD	0.726277	1	deepTCR		deepTCR
OOD	0.313702	1	deepTCR		deepTCR
OOD	0.901356	1	deepTCR		deepTCR
OOD	0.313189	1	deepTCR		deepTCR
OOD	0.534039	1	deepTCR		deepTCR
OOD	0.54478	1	deepTCR		deepTCR
OOD	0.450542	1	deepTCR		deepTCR
OOD	0.362835	1	deepTCR		deepTCR
OOD	0.641497	1	deepTCR		deepTCR
OOD	0.451822	1	deepTCR		deepTCR
OOD	0.661756	1	deepTCR		deepTCR
OOD	0.97338	1	deepTCR		deepTCR
OOD	0.597683	1	deepTCR		deepTCR
OOD	0.455921	1	deepTCR		deepTCR
OOD	0.487438	1	deepTCR		deepTCR
OOD	0.707527	1	deepTCR		deepTCR
OOD	0.859037	1	deepTCR		deepTCR
OOD	0.245062	1	deepTCR		deepTCR
OOD	0.872796	1	deepTCR		deepTCR
OOD	0.960111	1	deepTCR		deepTCR
OOD	0.261632	1	deepTCR		deepTCR
OOD	0.761624	1	deepTCR		deepTCR
OOD	0.964325	1	deepTCR		deepTCR
OOD	0.342492	1	deepTCR		deepTCR
OOD	0.736027	1	deepTCR		deepTCR
OOD	0.891547	1	deepTCR		deepTCR
OOD	0.915099	1	deepTCR		deepTCR
OOD	0.202004	1	deepTCR		deepTCR
OOD	0.92118	1	deepTCR		deepTCR
OOD	0.962978	1	deepTCR		deepTCR
OOD	0.900357	1	deepTCR		deepTCR
OOD	0.888694	1	deepTCR		deepTCR
OOD	0.725881	1	deepTCR		deepTCR
OOD	0.766666	1	deepTCR		deepTCR
OOD	0.592672	1	deepTCR		deepTCR
OOD	0.875209	1	deepTCR		deepTCR
OOD	0.437663	1	deepTCR		deepTCR
OOD	0.721462	1	deepTCR		deepTCR
OOD	0.317989	1	deepTCR		deepTCR
OOD	0.630421	1	deepTCR		deepTCR
OOD	0.315282	1	deepTCR		deepTCR
OOD	0.774079	1	deepTCR		deepTCR
OOD	0.615203	1	deepTCR		deepTCR
OOD	0.461884	1	deepTCR		deepTCR
OOD	0.333044	1	deepTCR		deepTCR
OOD	0.347996	1	deepTCR		deepTCR
OOD	0.229708	1	deepTCR		deepTCR
OOD	0.18724	1	deepTCR		deepTCR
OOD	0.548897	1	deepTCR		deepTCR
OOD	0.570048	1	deepTCR		deepTCR
OOD	0.941607	1	deepTCR		deepTCR
OOD	0.367755	1	deepTCR		deepTCR
OOD	0.263219	1	deepTCR		deepTCR
OOD	0.273941	1	deepTCR		deepTCR
OOD	0.442045	1	deepTCR		deepTCR
OOD	0.164841	1	deepTCR		deepTCR
OOD	0.887351	1	deepTCR		deepTCR
OOD	0.302138	1	deepTCR		deepTCR
OOD	0.463079	1	deepTCR		deepTCR
OOD	0.446475	1	deepTCR		deepTCR
OOD	0.850599	1	deepTCR		deepTCR
OOD	0.339982	1	deepTCR		deepTCR
OOD	0.470124	1	deepTCR		deepTCR
OOD	0.350393	1	deepTCR		deepTCR
OOD	0.64421	1	deepTCR		deepTCR
OOD	0.465969	1	deepTCR		deepTCR
OOD	0.516521	1	deepTCR		deepTCR
OOD	0.14794	1	deepTCR		deepTCR
OOD	0.704744	1	deepTCR		deepTCR
OOD	0.359929	1	deepTCR		deepTCR
OOD	0.573564	1	deepTCR		deepTCR
OOD	0.172161	1	deepTCR		deepTCR
OOD	0.254809	1	deepTCR		deepTCR
OOD	0.150086	1	deepTCR		deepTCR
OOD	0.896782	1	deepTCR		deepTCR
OOD	0.412575	1	deepTCR		deepTCR
OOD	0.500045	1	deepTCR		deepTCR
OOD	0.434154	1	deepTCR		deepTCR
OOD	0.74817	1	deepTCR		deepTCR
OOD	0.161158	1	deepTCR		deepTCR
OOD	0.320581	1	deepTCR		deepTCR
OOD	0.288766	1	deepTCR		deepTCR
OOD	0.387904	1	deepTCR		deepTCR
OOD	0.373002	1	deepTCR		deepTCR
OOD	0.878274	1	deepTCR		deepTCR
OOD	0.671079	1	deepTCR		deepTCR
OOD	0.821883	1	deepTCR		deepTCR
OOD	0.726187	1	deepTCR		deepTCR
OOD	0.76503	1	deepTCR		deepTCR
OOD	0.722876	1	deepTCR		deepTCR
OOD	0.97512	1	deepTCR		deepTCR
OOD	0.298627	1	deepTCR		deepTCR
OOD	0.332516	1	deepTCR		deepTCR
OOD	0.556073	1	deepTCR		deepTCR
OOD	0.35709	1	deepTCR		deepTCR
OOD	0.363524	1	deepTCR		deepTCR
OOD	0.179592	1	deepTCR		deepTCR
OOD	0.449007	1	deepTCR		deepTCR
OOD	0.49757	1	deepTCR		deepTCR
OOD	0.848423	1	deepTCR		deepTCR
OOD	0.422285	1	deepTCR		deepTCR
OOD	0.876074	1	deepTCR		deepTCR
OOD	0.799735	1	deepTCR		deepTCR
OOD	0.652882	1	deepTCR		deepTCR
OOD	0.582449	1	deepTCR		deepTCR
OOD	0.797499	1	deepTCR		deepTCR
OOD	0.804058	1	deepTCR		deepTCR
OOD	0.300887	1	deepTCR		deepTCR
OOD	0.327906	1	deepTCR		deepTCR
OOD	0.304155	1	deepTCR		deepTCR
OOD	0.106642	1	deepTCR		deepTCR
OOD	0.330569	1	deepTCR		deepTCR
OOD	0.549538	1	deepTCR		deepTCR
OOD	0.256061	1	deepTCR		deepTCR
OOD	0.905808	1	deepTCR		deepTCR
OOD	0.97433	1	deepTCR		deepTCR
OOD	0.18535	1	deepTCR		deepTCR
OOD	0.794376	1	deepTCR		deepTCR
OOD	0.0606355	1	deepTCR		deepTCR
OOD	0.0893564	1	deepTCR		deepTCR
OOD	0.355277	1	deepTCR		deepTCR
OOD	0.150481	1	deepTCR		deepTCR
OOD	0.873156	1	deepTCR		deepTCR
OOD	0.333541	1	deepTCR		deepTCR
OOD	0.438642	1	deepTCR		deepTCR
OOD	0.759065	1	deepTCR		deepTCR
OOD	0.772156	1	deepTCR		deepTCR
OOD	0.663572	1	deepTCR		deepTCR
OOD	0.12885	1	deepTCR		deepTCR
OOD	0.270748	1	deepTCR		deepTCR
OOD	0.209247	1	deepTCR		deepTCR
OOD	0.251834	1	deepTCR		deepTCR
OOD	0.873646	1	deepTCR		deepTCR
OOD	0.348962	1	deepTCR		deepTCR
OOD	0.721268	1	deepTCR		deepTCR
OOD	0.394577	1	deepTCR		deepTCR
OOD	0.894023	1	deepTCR		deepTCR
OOD	0.471367	1	deepTCR		deepTCR
OOD	0.172377	1	deepTCR		deepTCR
OOD	0.167938	1	deepTCR		deepTCR
OOD	0.607621	1	deepTCR		deepTCR
OOD	0.229368	1	deepTCR		deepTCR
OOD	0.59088	1	deepTCR		deepTCR
OOD	0.238038	1	deepTCR		deepTCR
OOD	0.118818	1	deepTCR		deepTCR
OOD	0.70631	1	deepTCR		deepTCR
OOD	0.466788	1	deepTCR		deepTCR
OOD	0.449945	1	deepTCR		deepTCR
OOD	0.156475	1	deepTCR		deepTCR
OOD	0.70112	1	deepTCR		deepTCR
OOD	0.438596	1	deepTCR		deepTCR
OOD	0.167448	1	deepTCR		deepTCR
OOD	0.317116	1	deepTCR		deepTCR
OOD	0.647015	1	deepTCR		deepTCR
OOD	0.98426	1	deepTCR		deepTCR
OOD	0.266809	1	deepTCR		deepTCR
OOD	0.255359	1	deepTCR		deepTCR
OOD	0.500297	1	deepTCR		deepTCR
OOD	0.359007	1	deepTCR		deepTCR
OOD	0.663875	1	deepTCR		deepTCR
OOD	0.431654	1	deepTCR		deepTCR
OOD	0.384317	1	deepTCR		deepTCR
OOD	0.445209	1	deepTCR		deepTCR
OOD	0.937005	1	deepTCR		deepTCR
OOD	0.436643	1	deepTCR		deepTCR
OOD	0.633942	1	deepTCR		deepTCR
OOD	0.186768	1	deepTCR		deepTCR
OOD	0.833719	1	deepTCR		deepTCR
OOD	0.678402	1	deepTCR		deepTCR
OOD	0.283477	1	deepTCR		deepTCR
OOD	0.623117	1	deepTCR		deepTCR
OOD	0.431252	1	deepTCR		deepTCR
OOD	0.384357	1	deepTCR		deepTCR
OOD	0.526138	1	deepTCR		deepTCR
OOD	0.792539	1	deepTCR		deepTCR
OOD	0.397884	1	deepTCR		deepTCR
OOD	0.472844	1	deepTCR		deepTCR
OOD	0.675903	1	deepTCR		deepTCR
OOD	0.453206	1	deepTCR		deepTCR
OOD	0.294193	1	deepTCR		deepTCR
OOD	0.746241	1	deepTCR		deepTCR
OOD	0.581591	1	deepTCR		deepTCR
OOD	0.352458	1	deepTCR		deepTCR
OOD	0.869495	1	deepTCR		deepTCR
OOD	0.116162	1	deepTCR		deepTCR
OOD	0.65651	1	deepTCR		deepTCR
OOD	0.207969	1	deepTCR		deepTCR
OOD	0.342579	1	deepTCR		deepTCR
OOD	0.252467	1	deepTCR		deepTCR
OOD	0.267835	1	deepTCR		deepTCR
OOD	0.40354	1	deepTCR		deepTCR
OOD	0.54584	1	deepTCR		deepTCR
OOD	0.394615	1	deepTCR		deepTCR
OOD	0.856152	1	deepTCR		deepTCR
OOD	0.505883	1	deepTCR		deepTCR
OOD	0.51032	1	deepTCR		deepTCR
OOD	0.484801	1	deepTCR		deepTCR
OOD	0.2126	1	deepTCR		deepTCR
OOD	0.742052	1	deepTCR		deepTCR
OOD	0.685829	1	deepTCR		deepTCR
OOD	0.995558	1	deepTCR		deepTCR
OOD	0.939547	1	deepTCR		deepTCR
OOD	0.893049	1	deepTCR		deepTCR
OOD	0.624926	1	deepTCR		deepTCR
OOD	0.562101	1	deepTCR		deepTCR
OOD	0.648675	1	deepTCR		deepTCR
OOD	0.477171	1	deepTCR		deepTCR
OOD	0.860714	1	deepTCR		deepTCR
OOD	0.344415	1	deepTCR		deepTCR
OOD	0.176997	1	deepTCR		deepTCR
OOD	0.494043	1	deepTCR		deepTCR
OOD	0.830393	1	deepTCR		deepTCR
OOD	0.661559	1	deepTCR		deepTCR
OOD	0.818001	1	deepTCR		deepTCR
OOD	0.671871	1	deepTCR		deepTCR
OOD	0.561806	1	deepTCR		deepTCR
OOD	0.57806	1	deepTCR		deepTCR
OOD	0.716927	1	deepTCR		deepTCR
OOD	0.507655	1	deepTCR		deepTCR
OOD	0.305664	1	deepTCR		deepTCR
OOD	0.337105	1	deepTCR		deepTCR
OOD	0.45585	1	deepTCR		deepTCR
OOD	0.416956	1	deepTCR		deepTCR
OOD	0.369131	1	deepTCR		deepTCR
OOD	0.444454	1	deepTCR		deepTCR
OOD	0.737557	1	deepTCR		deepTCR
OOD	0.515351	1	deepTCR		deepTCR
OOD	0.823383	1	deepTCR		deepTCR
OOD	0.363348	1	deepTCR		deepTCR
OOD	0.847136	1	deepTCR		deepTCR
OOD	0.575483	1	deepTCR		deepTCR
OOD	0.471962	1	deepTCR		deepTCR
OOD	0.777679	1	deepTCR		deepTCR
OOD	0.870688	1	deepTCR		deepTCR
OOD	0.51703	1	deepTCR		deepTCR
OOD	0.784273	1	deepTCR		deepTCR
OOD	0.881272	1	deepTCR		deepTCR
OOD	0.110546	1	deepTCR		deepTCR
OOD	0.615642	1	deepTCR		deepTCR
OOD	0.108233	1	deepTCR		deepTCR
OOD	0.331787	1	deepTCR		deepTCR
OOD	0.338957	1	deepTCR		deepTCR
OOD	0.635586	1	deepTCR		deepTCR
OOD	0.363192	1	deepTCR		deepTCR
OOD	0.456626	1	deepTCR		deepTCR
OOD	0.697601	1	deepTCR		deepTCR
OOD	0.322332	1	deepTCR		deepTCR
OOD	0.242643	1	deepTCR		deepTCR
OOD	0.438496	1	deepTCR		deepTCR
OOD	0.150468	1	deepTCR		deepTCR
OOD	0.582643	1	deepTCR		deepTCR
OOD	0.513735	1	deepTCR		deepTCR
OOD	0.936529	1	deepTCR		deepTCR
OOD	0.456574	1	deepTCR		deepTCR
OOD	0.797244	1	deepTCR		deepTCR
OOD	0.142817	1	deepTCR		deepTCR
OOD	0.542936	1	deepTCR		deepTCR
OOD	0.248866	1	deepTCR		deepTCR
OOD	0.192862	1	deepTCR		deepTCR
OOD	0.217863	1	deepTCR		deepTCR
OOD	0.333581	1	deepTCR		deepTCR
OOD	0.50832	1	deepTCR		deepTCR
OOD	0.122141	1	deepTCR		deepTCR
OOD	0.273075	1	deepTCR		deepTCR
OOD	0.376532	1	deepTCR		deepTCR
OOD	0.508123	1	deepTCR		deepTCR
OOD	0.518081	1	deepTCR		deepTCR
OOD	0.89226	1	deepTCR		deepTCR
OOD	0.832295	1	deepTCR		deepTCR
OOD	0.945861	1	deepTCR		deepTCR
OOD	0.399257	1	deepTCR		deepTCR
OOD	0.381709	1	deepTCR		deepTCR
OOD	0.557282	1	deepTCR		deepTCR
OOD	0.595509	1	deepTCR		deepTCR
OOD	0.610916	1	deepTCR		deepTCR
OOD	0.474383	1	deepTCR		deepTCR
OOD	0.552841	1	deepTCR		deepTCR
OOD	0.493369	1	deepTCR		deepTCR
OOD	0.187976	1	deepTCR		deepTCR
OOD	0.38569	1	deepTCR		deepTCR
OOD	0.733012	1	deepTCR		deepTCR
OOD	0.211904	1	deepTCR		deepTCR
OOD	0.159454	1	deepTCR		deepTCR
OOD	0.260296	1	deepTCR		deepTCR
OOD	0.621916	1	deepTCR		deepTCR
OOD	0.419476	1	deepTCR		deepTCR
OOD	0.648338	1	deepTCR		deepTCR
OOD	0.701904	1	deepTCR		deepTCR
OOD	0.590834	1	deepTCR		deepTCR
OOD	0.421189	1	deepTCR		deepTCR
OOD	0.715972	1	deepTCR		deepTCR
OOD	0.208979	1	deepTCR		deepTCR
OOD	0.423996	1	deepTCR		deepTCR
OOD	0.377784	1	deepTCR		deepTCR
OOD	0.607558	1	deepTCR		deepTCR
OOD	0.170631	1	deepTCR		deepTCR
OOD	0.202456	1	deepTCR		deepTCR
OOD	0.765009	1	deepTCR		deepTCR
OOD	0.475079	1	deepTCR		deepTCR
OOD	0.2928	1	deepTCR		deepTCR
OOD	0.617959	1	deepTCR		deepTCR
OOD	0.729785	1	deepTCR		deepTCR
OOD	0.340263	1	deepTCR		deepTCR
OOD	0.843711	1	deepTCR		deepTCR
OOD	0.513022	1	deepTCR		deepTCR
OOD	0.660003	1	deepTCR		deepTCR
OOD	0.42361	1	deepTCR		deepTCR
OOD	0.937909	1	deepTCR		deepTCR
OOD	0.552811	1	deepTCR		deepTCR
OOD	0.575491	1	deepTCR		deepTCR
OOD	0.46518	1	deepTCR		deepTCR
OOD	0.826416	1	deepTCR		deepTCR
OOD	0.549501	1	deepTCR		deepTCR
OOD	0.381383	1	deepTCR		deepTCR
OOD	0.66813	1	deepTCR		deepTCR
OOD	0.404046	1	deepTCR		deepTCR
OOD	0.405799	1	deepTCR		deepTCR
OOD	0.752955	1	deepTCR		deepTCR
OOD	0.919453	1	deepTCR		deepTCR
OOD	0.776266	1	deepTCR		deepTCR
OOD	0.220911	1	deepTCR		deepTCR
OOD	0.359327	1	deepTCR		deepTCR
OOD	0.892606	1	deepTCR		deepTCR
OOD	0.778636	1	deepTCR		deepTCR
OOD	0.748298	1	deepTCR		deepTCR
OOD	0.150104	1	deepTCR		deepTCR
OOD	0.718477	1	deepTCR		deepTCR
OOD	0.776336	1	deepTCR		deepTCR
OOD	0.818442	1	deepTCR		deepTCR
OOD	0.860345	1	deepTCR		deepTCR
OOD	0.347672	1	deepTCR		deepTCR
OOD	0.857942	1	deepTCR		deepTCR
OOD	0.642788	1	deepTCR		deepTCR
OOD	0.274501	1	deepTCR		deepTCR
OOD	0.745138	1	deepTCR		deepTCR
OOD	0.921247	1	deepTCR		deepTCR
OOD	0.134484	1	deepTCR		deepTCR
OOD	0.439567	1	deepTCR		deepTCR
OOD	0.712552	1	deepTCR		deepTCR
OOD	0.334043	1	deepTCR		deepTCR
OOD	0.432931	1	deepTCR		deepTCR
OOD	0.311843	1	deepTCR		deepTCR
OOD	0.289139	1	deepTCR		deepTCR
OOD	0.356536	1	deepTCR		deepTCR
OOD	0.688989	1	deepTCR		deepTCR
OOD	0.656171	1	deepTCR		deepTCR
OOD	0.849046	1	deepTCR		deepTCR
OOD	0.437139	1	deepTCR		deepTCR
OOD	0.306125	1	deepTCR		deepTCR
OOD	0.339044	1	deepTCR		deepTCR
OOD	0.373793	1	deepTCR		deepTCR
OOD	0.264725	1	deepTCR		deepTCR
OOD	0.909588	1	deepTCR		deepTCR
OOD	0.816575	1	deepTCR		deepTCR
OOD	0.533392	1	deepTCR		deepTCR
OOD	0.18503	1	deepTCR		deepTCR
OOD	0.225423	1	deepTCR		deepTCR
OOD	0.912383	1	deepTCR		deepTCR
OOD	0.392483	1	deepTCR		deepTCR
OOD	0.815579	1	deepTCR		deepTCR
OOD	0.848601	1	deepTCR		deepTCR
OOD	0.853553	1	deepTCR		deepTCR
OOD	0.763228	1	deepTCR		deepTCR
OOD	0.754722	1	deepTCR		deepTCR
OOD	0.458786	1	deepTCR		deepTCR
OOD	0.20009	1	deepTCR		deepTCR
OOD	0.411259	1	deepTCR		deepTCR
OOD	0.275314	1	deepTCR		deepTCR
OOD	0.132023	1	deepTCR		deepTCR
OOD	0.625222	1	deepTCR		deepTCR
OOD	0.5113	1	deepTCR		deepTCR
OOD	0.339621	1	deepTCR		deepTCR
OOD	0.444099	1	deepTCR		deepTCR
OOD	0.150458	1	deepTCR		deepTCR
OOD	0.3079	1	deepTCR		deepTCR
OOD	0.657634	1	deepTCR		deepTCR
OOD	0.381432	1	deepTCR		deepTCR
OOD	0.192495	1	deepTCR		deepTCR
OOD	0.906083	1	deepTCR		deepTCR
OOD	0.802372	1	deepTCR		deepTCR
OOD	0.329712	1	deepTCR		deepTCR
OOD	0.455654	1	deepTCR		deepTCR
OOD	0.603486	1	deepTCR		deepTCR
OOD	0.709106	1	deepTCR		deepTCR
OOD	0.405052	1	deepTCR		deepTCR
OOD	0.704855	1	deepTCR		deepTCR
OOD	0.758901	1	deepTCR		deepTCR
OOD	0.984048	1	deepTCR		deepTCR
OOD	0.87489	1	deepTCR		deepTCR
OOD	0.96449	1	deepTCR		deepTCR
OOD	0.251647	1	deepTCR		deepTCR
OOD	0.410374	1	deepTCR		deepTCR
OOD	0.169596	1	deepTCR		deepTCR
OOD	0.363989	1	deepTCR		deepTCR
OOD	0.89424	1	deepTCR		deepTCR
OOD	0.940325	1	deepTCR		deepTCR
OOD	0.721017	1	deepTCR		deepTCR
OOD	0.156831	1	deepTCR		deepTCR
OOD	0.734665	1	deepTCR		deepTCR
OOD	0.340617	1	deepTCR		deepTCR
OOD	0.721122	1	deepTCR		deepTCR
OOD	0.729955	1	deepTCR		deepTCR
OOD	0.906452	1	deepTCR		deepTCR
OOD	0.178217	1	deepTCR		deepTCR
OOD	0.174805	1	deepTCR		deepTCR
OOD	0.45972	1	deepTCR		deepTCR
OOD	0.294018	1	deepTCR		deepTCR
OOD	0.396923	1	deepTCR		deepTCR
OOD	0.367136	1	deepTCR		deepTCR
OOD	0.62903	1	deepTCR		deepTCR
OOD	0.856584	1	deepTCR		deepTCR
[truncated: 59,341 more rows]

## Sheet: fig6c
model	fold	roc	roc_type	alpha	method
deepTCR	0	0.765301	test-ID vs. OOD
deepTCR	1	0.787271	test-ID vs. OOD
deepTCR	2	0.794464	test-ID vs. OOD
deepTCR	3	0.799708	test-ID vs. OOD
deepTCR	4	0.783919	test-ID vs. OOD
deepTCR	5	0.791519	test-ID vs. OOD
deepTCR	6	0.793332	test-ID vs. OOD
deepTCR	7	0.788786	test-ID vs. OOD
deepTCR	8	0.809965	test-ID vs. OOD
deepTCR	9	0.807024	test-ID vs. OOD
TCRVALID alpha=0	0	0.751902	test-ID vs. OOD
TCRVALID alpha=0	1	0.739855	test-ID vs. OOD
TCRVALID alpha=0	2	0.800325	test-ID vs. OOD
TCRVALID alpha=0	3	0.740615	test-ID vs. OOD
TCRVALID alpha=0	4	0.774037	test-ID vs. OOD
TCRVALID alpha=0	5	0.791972	test-ID vs. OOD
TCRVALID alpha=0	6	0.78629	test-ID vs. OOD
TCRVALID alpha=0	7	0.722609	test-ID vs. OOD
TCRVALID alpha=0	8	0.742698	test-ID vs. OOD
TCRVALID alpha=0	9	0.803385	test-ID vs. OOD
TCRVALID alpha=1	0	0.804309	test-ID vs. OOD
TCRVALID alpha=1	1	0.811479	test-ID vs. OOD
TCRVALID alpha=1	2	0.813494	test-ID vs. OOD
TCRVALID alpha=1	3	0.802253	test-ID vs. OOD
TCRVALID alpha=1	4	0.800002	test-ID vs. OOD
TCRVALID alpha=1	5	0.799468	test-ID vs. OOD
TCRVALID alpha=1	6	0.824906	test-ID vs. OOD
TCRVALID alpha=1	7	0.797452	test-ID vs. OOD
TCRVALID alpha=1	8	0.82325	test-ID vs. OOD
TCRVALID alpha=1	9	0.822717	test-ID vs. OOD
TCRVALID alpha=10	0	0.779506	test-ID vs. OOD
TCRVALID alpha=10	1	0.778102	test-ID vs. OOD
TCRVALID alpha=10	2	0.764601	test-ID vs. OOD
TCRVALID alpha=10	3	0.811362	test-ID vs. OOD
TCRVALID alpha=10	4	0.777582	test-ID vs. OOD
TCRVALID alpha=10	5	0.790089	test-ID vs. OOD
TCRVALID alpha=10	6	0.795953	test-ID vs. OOD
TCRVALID alpha=10	7	0.786378	test-ID vs. OOD
TCRVALID alpha=10	8	0.777949	test-ID vs. OOD
TCRVALID alpha=10	9	0.788556	test-ID vs. OOD
TCRVALID alpha=100	0	0.733578	test-ID vs. OOD
TCRVALID alpha=100	1	0.736995	test-ID vs. OOD
TCRVALID alpha=100	2	0.725112	test-ID vs. OOD
TCRVALID alpha=100	3	0.729232	test-ID vs. OOD
TCRVALID alpha=100	4	0.722502	test-ID vs. OOD
TCRVALID alpha=100	5	0.753211	test-ID vs. OOD
TCRVALID alpha=100	6	0.518331	test-ID vs. OOD
TCRVALID alpha=100	7	0.74801	test-ID vs. OOD
TCRVALID alpha=100	8	0.726985	test-ID vs. OOD
TCRVALID alpha=100	9	0.733698	test-ID vs. OOD
TCRVALID alpha=500	0	0.518147	test-ID vs. OOD
TCRVALID alpha=500	1	0.474168	test-ID vs. OOD
TCRVALID alpha=500	2	0.665423	test-ID vs. OOD
TCRVALID alpha=500	3	0.469206	test-ID vs. OOD
TCRVALID alpha=500	4	0.512589	test-ID vs. OOD
TCRVALID alpha=500	5	0.495963	test-ID vs. OOD
TCRVALID alpha=500	6	0.520212	test-ID vs. OOD
TCRVALID alpha=500	7	0.521428	test-ID vs. OOD
TCRVALID alpha=500	8	0.462678	test-ID vs. OOD
TCRVALID alpha=500	9	0.469039	test-ID vs. OOD
TCRVALID alpha=0	0	0.762807	test-ID v. test-bkgOOD	0	TCRVALID
TCRVALID alpha=0	1	0.743747	test-ID v. test-bkgOOD	0	TCRVALID
TCRVALID alpha=0	2	0.81135	test-ID v. test-bkgOOD	0	TCRVALID
TCRVALID alpha=0	3	0.733031	test-ID v. test-bkgOOD	0	TCRVALID
TCRVALID alpha=0	4	0.774213	test-ID v. test-bkgOOD	0	TCRVALID
TCRVALID alpha=0	5	0.786948	test-ID v. test-bkgOOD	0	TCRVALID
TCRVALID alpha=0	6	0.789299	test-ID v. test-bkgOOD	0	TCRVALID
TCRVALID alpha=0	7	0.747172	test-ID v. test-bkgOOD	0	TCRVALID
TCRVALID alpha=0	8	0.751011	test-ID v. test-bkgOOD	0	TCRVALID
TCRVALID alpha=0	9	0.801378	test-ID v. test-bkgOOD	0	TCRVALID
TCRVALID alpha=1	0	0.849023	test-ID v. test-bkgOOD	1	TCRVALID
TCRVALID alpha=1	1	0.879316	test-ID v. test-bkgOOD	1	TCRVALID
TCRVALID alpha=1	2	0.861124	test-ID v. test-bkgOOD	1	TCRVALID
TCRVALID alpha=1	3	0.857904	test-ID v. test-bkgOOD	1	TCRVALID
TCRVALID alpha=1	4	0.857556	test-ID v. test-bkgOOD	1	TCRVALID
TCRVALID alpha=1	5	0.859417	test-ID v. test-bkgOOD	1	TCRVALID
TCRVALID alpha=1	6	0.869986	test-ID v. test-bkgOOD	1	TCRVALID
TCRVALID alpha=1	7	0.863963	test-ID v. test-bkgOOD	1	TCRVALID
TCRVALID alpha=1	8	0.874349	test-ID v. test-bkgOOD	1	TCRVALID
TCRVALID alpha=1	9	0.872127	test-ID v. test-bkgOOD	1	TCRVALID
TCRVALID alpha=10	0	0.829088	test-ID v. test-bkgOOD	10	TCRVALID
TCRVALID alpha=10	1	0.82432	test-ID v. test-bkgOOD	10	TCRVALID
TCRVALID alpha=10	2	0.810583	test-ID v. test-bkgOOD	10	TCRVALID
TCRVALID alpha=10	3	0.856125	test-ID v. test-bkgOOD	10	TCRVALID
TCRVALID alpha=10	4	0.821056	test-ID v. test-bkgOOD	10	TCRVALID
TCRVALID alpha=10	5	0.828533	test-ID v. test-bkgOOD	10	TCRVALID
TCRVALID alpha=10	6	0.833887	test-ID v. test-bkgOOD	10	TCRVALID
TCRVALID alpha=10	7	0.828544	test-ID v. test-bkgOOD	10	TCRVALID
TCRVALID alpha=10	8	0.818611	test-ID v. test-bkgOOD	10	TCRVALID
TCRVALID alpha=10	9	0.833004	test-ID v. test-bkgOOD	10	TCRVALID
TCRVALID alpha=100	0	0.75267	test-ID v. test-bkgOOD	100	TCRVALID
TCRVALID alpha=100	1	0.749608	test-ID v. test-bkgOOD	100	TCRVALID
TCRVALID alpha=100	2	0.742206	test-ID v. test-bkgOOD	100	TCRVALID
TCRVALID alpha=100	3	0.746595	test-ID v. test-bkgOOD	100	TCRVALID
TCRVALID alpha=100	4	0.735966	test-ID v. test-bkgOOD	100	TCRVALID
TCRVALID alpha=100	5	0.763864	test-ID v. test-bkgOOD	100	TCRVALID
TCRVALID alpha=100	6	0.536382	test-ID v. test-bkgOOD	100	TCRVALID
TCRVALID alpha=100	7	0.763346	test-ID v. test-bkgOOD	100	TCRVALID
TCRVALID alpha=100	8	0.738133	test-ID v. test-bkgOOD	100	TCRVALID
TCRVALID alpha=100	9	0.747657	test-ID v. test-bkgOOD	100	TCRVALID
deepTCR	0	0.956462	test-ID		deepTCR
deepTCR	1	0.955667	test-ID		deepTCR
deepTCR	2	0.953247	test-ID		deepTCR
deepTCR	3	0.95647	test-ID		deepTCR
deepTCR	4	0.946946	test-ID		deepTCR
deepTCR	5	0.944911	test-ID		deepTCR
deepTCR	6	0.943804	test-ID		deepTCR
deepTCR	7	0.957557	test-ID		deepTCR
deepTCR	8	0.956018	test-ID		deepTCR
deepTCR	9	0.965764	test-ID		deepTCR
TCRVALID alpha=0	0	0.936396	test-ID	0	TCRVALID
TCRVALID alpha=0	1	0.932415	test-ID	0	TCRVALID
TCRVALID alpha=0	2	0.943013	test-ID	0	TCRVALID
TCRVALID alpha=0	3	0.946394	test-ID	0	TCRVALID
TCRVALID alpha=0	4	0.925747	test-ID	0	TCRVALID
TCRVALID alpha=0	5	0.946108	test-ID	0	TCRVALID
TCRVALID alpha=0	6	0.948919	test-ID	0	TCRVALID
TCRVALID alpha=0	7	0.932524	test-ID	0	TCRVALID
TCRVALID alpha=0	8	0.933616	test-ID	0	TCRVALID
TCRVALID alpha=0	9	0.961547	test-ID	0	TCRVALID
TCRVALID alpha=1	0	0.94937	test-ID	1	TCRVALID
TCRVALID alpha=1	1	0.946779	test-ID	1	TCRVALID
TCRVALID alpha=1	2	0.953296	test-ID	1	TCRVALID
TCRVALID alpha=1	3	0.943781	test-ID	1	TCRVALID
TCRVALID alpha=1	4	0.938865	test-ID	1	TCRVALID
TCRVALID alpha=1	5	0.942837	test-ID	1	TCRVALID
TCRVALID alpha=1	6	0.952611	test-ID	1	TCRVALID
TCRVALID alpha=1	7	0.943545	test-ID	1	TCRVALID
TCRVALID alpha=1	8	0.950727	test-ID	1	TCRVALID
TCRVALID alpha=1	9	0.938239	test-ID	1	TCRVALID
TCRVALID alpha=10	0	0.912784	test-ID	10	TCRVALID
TCRVALID alpha=10	1	0.917965	test-ID	10	TCRVALID
TCRVALID alpha=10	2	0.919051	test-ID	10	TCRVALID
TCRVALID alpha=10	3	0.948887	test-ID	10	TCRVALID
TCRVALID alpha=10	4	0.928423	test-ID	10	TCRVALID
TCRVALID alpha=10	5	0.932721	test-ID	10	TCRVALID
TCRVALID alpha=10	6	0.927428	test-ID	10	TCRVALID
TCRVALID alpha=10	7	0.929849	test-ID	10	TCRVALID
TCRVALID alpha=10	8	0.930647	test-ID	10	TCRVALID
TCRVALID alpha=10	9	0.930869	test-ID	10	TCRVALID
TCRVALID alpha=100	0	0.841324	test-ID	100	TCRVALID
TCRVALID alpha=100	1	0.867512	test-ID	100	TCRVALID
TCRVALID alpha=100	2	0.830707	test-ID	100	TCRVALID
TCRVALID alpha=100	3	0.843367	test-ID	100	TCRVALID
TCRVALID alpha=100	4	0.856789	test-ID	100	TCRVALID
TCRVALID alpha=100	5	0.862838	test-ID	100	TCRVALID
TCRVALID alpha=100	6	0.595973	test-ID	100	TCRVALID
TCRVALID alpha=100	7	0.86997	test-ID	100	TCRVALID
TCRVALID alpha=100	8	0.852893	test-ID	100	TCRVALID
TCRVALID alpha=100	9	0.857045	test-ID	100	TCRVALID

[truncated: 2 more sheets: umap_gen, umap_gen_flu_cluster]
